# Supplementary material for: Dynamic Interactions Between Mega Symbiosis ICEs and Bacterial Chromosomes Maintain Genome Architecture
Source: Genome Biol Evol. 2022 May 26;14(6):evac078. doi: 10.1093/gbe/evac078 (PMC9174649; doi:10.1093/gbe/evac078)
Supplement: evac078_Supplementary_Data [file evac078_supplementary_data.zip]

Archive with 3 entries (3 files):
- Fig_S1_CMYK.pdf
- SUPPLEMENTAL MATERAL.docx
- Supplemental_tables.xlsx
