# Supplementary material for: Dynamic Interactions Between Mega Symbiosis ICEs and Bacterial Chromosomes Maintain Genome Architecture
Source: Genome Biol Evol. 2022 May 26;14(6):evac078. doi: 10.1093/gbe/evac078 (PMC9174649; doi:10.1093/gbe/evac078)
Supplement: evac078_Supplementary_Data [file evac078_supplementary_data.zip › Supplemental_tables.xlsx]

## Sheet: Table S1
Data Set S1: Replichore imbalance of native Bradyrhizobium chromosomes
lineage	strain	tree label	symICE type	host	genome_length	parA_location	dif_location	skew_ori	skew_ter	cds_ori	cds_ter	AT_ori	AT_ter	GC_ori	GC_ter	half_genome_length	replichore1_size	replichore_imbalance (%)
Bradyrhizobium	#40	40	none	Acmispon strigosus	7471060	1	3779812	3773836	26964	171923	3773836	7201954	3773836	3900230	1871235	3735530	3779811	1.1854
Bradyrhizobium	#170	170	tRNA-Ile_symICE monopartite	Acmispon strigosus	9195219	1	4602897	4604224	9189392	526124	5026157	8959699	4606151	4573699	9183729	4.59761e+06	4602896	0.114984
Bradyrhizobium	#172	172	tRNA-Val_symICE bipartite	Acmispon strigosus	8158300	1	4087968	4116686	8151097	7734022	4081986	7904431	4081986	3264209	932	4079150	4087967	0.216148
Bradyrhizobium	#184	184	tRNA-Val_symICE bipartite	Acmispon strigosus	8178443	1	4002871	4031603	8171240	7755628	3996889	7924582	3996889	4117415	932	4.08922e+06	4002870	2.11169
Bradyrhizobium	#155	155	tRNA-Val_symICE bipartite	Acmispon strigosus	7875792	1	3895046	3923784	1	494566	3889064	7609946	3889064	4009599	875489	3937896	3895045	1.08817
Bradyrhizobium	#156	156	tRNA-Val_symICE bipartite	Acmispon strigosus	7843750	1	3991028	4015759	17466	347743	3985046	25503	3985046	4105574	7819852	3921875	3991027	1.76324
Bradyrhizobium	#183	183	tRNA-Val_symICE bipartite	Acmispon strigosus	8176129	1	4000471	4029203	8168926	7753314	3994489	7922268	3994489	4115015	932	4.08806e+06	4000470	2.14269
Bradyrhizobium	#186	186	tRNA-Val_symICE tripartite	Acmispon strigosus	10413025	1	5280511	5290167	10406056	9734460	5290167	10406056	5290167	5129068	2293116	5.20651e+06	5280510	1.42125
Bradyrhizobium	#187	187	none (symbiosis plasmid)	Acmispon strigosus	7737859	1	3811119	3807553	7730656	7299901	3814382	7468857	3814382	1794841	7713962	3.86893e+06	3811118	1.49425
Bradyrhizobium	#195	195	tRNA-Val_symICE (monopartite form)	Acmispon strigosus	8314481	8308915	4543235	4546515	255026	428955	4594581	255026	4546515	4407595	7657989	4.15724e+06	3765680	9.41876
Bradyrhizobium	#131	131	tRNA-Val_symICE bipartite	Acmispon strigosus	7951580	1	3876539	3879802	25502	7245526	3879802	25502	3879802	3759764	7927682	3975790	3876538	2.49641
Bradyrhizobium	#191	191	tRNA-Val_symICE bipartite	Acmispon strigosus	8312872	4484392	289391	295301	4492518	4924829	283421	4763991	296400	438285	6442554	4156436	4195001	0.927838
Bradyrhizobium	#192	192	tRNA-Val_symICE bipartite	Acmispon strigosus	8194174	566935	4754938	999133	4748975	999133	4748975	829852	4748975	4976018	8191795	4097087	4188003	2.21904
Bradyrhizobium	#200	200	tRNA-Ile_symICE monopartite	Acmispon strigosus	9494728	1	4153400	4156138	9488954	8933411	4265497	9487794	4270901	4110251	9436299	4747364	4153399	12.5115
Bradyrhizobium	CW1	CW1	tRNA-Val_symICE bipartite	Acmispon strigosus	8282742	1	4098740	4123471	8275540	290554	4092758	8028876	4092758	4215727	2235882	4141371	4098739	1.02942
Bradyrhizobium	#15	15	none	Acmispon strigosus	7482220	1	3774774	3771208	17466	574799	3778037	25503	3778037	4617697	917386	3741110	3774773	0.899813
Bradyrhizobium	#2	2	tRNA-Pro_symICE monopartite	Acmispon strigosus	9250803	1	4332507	4417370	9243350	175876	4019309	9243350	4326766	4451156	993	4.6254e+06	4332506	6.33233
Bradyrhizobium	#4	4	tRNA-Val_symICE bipartite	Acmispon strigosus	7797172	1	3981350	4061552	24922	735705	4167631	24922	4060503	3782314	7774150	3898586	3981349	2.1229
Bradyrhizobium	B_diazoefficiens_NK6	NK6	tRNA-Arg_symICE bipartite	Glycine max	9780023	3773140	8944565	9009644	3765634	3332642	8574578	3811442	8933009	9588586	3656450	4.89001e+06	5171425	5.75486
Bradyrhizobium	B_diazoefficiens_USDA_122	USDA122	tRNA-Val_symICE bipartite	Glycine max	9136536	684653	5105622	5134476	9132983	1126678	5076498	9124671	5099875	5226827	7553904	4568268	4420969	3.22439
Bradyrhizobium	B_elkanii_USDA_76	USDA76	tRNA-Glu_symICE monopartite	Glycine max	9116505	1578949	5850321	5796000	1557125	8767455	5844417	9112277	5844417	5796000	1557125	4.55825e+06	4271372	6.29365
Bradyrhizobium	B_erythrophlei_GAS138	GAS138	none	forest	9092136	8696907	4269383	4429968	8656389	7522105	4139232	181412	4470131	3078538	8614077	4546068	4427524	2.60762
Bradyrhizobium	B_erythrophlei_GAS242	GAS242	none	forest	9184751	2103704	6697801	6695956	2096748	9068822	6703487	2185532	6703487	7674185	2019872	4.59238e+06	4594097	0.037486
Bradyrhizobium	B_erythrophlei_GAS401	GAS401	none	forest	7525217	2924555	6932682	6847777	2929584	3466067	6921644	2893931	6921644	231516	2922562	3.76261e+06	4008127	6.52522
Bradyrhizobium	B_erythrophlei_MT12	MT12	none	forest	8910901	5274378	868536	786343	5455800	5036693	862975	5350333	862975	8908137	5274378	4.45545e+06	4405842	1.11343
Bradyrhizobium	B_genosp._SA-4_str._CB756	SA-4_CB756	tRNA-Ile_symICE monopartite	Macrotyloma africanum	9823581	8010603	3141003	3175765	8018703	8460101	3102961	7984153	3133538	2120612	7300265	4.91179e+06	4869600	0.858964
Bradyrhizobium	B_icense_LMTR_13	LMTR13	tRNA-Ile_symICE monopartite	Phaseolus lunatus	8322773	8315078	4315163	4289646	3758	7880413	4339740	8264939	4310281	4271007	3758	4.16139e+06	3999915	3.88023
Bradyrhizobium	B_japonicum_E109	E109	tRNA-Val_symICE bipartite (locked in)	Glycine max	9224208	620507	5349801	5397973	628680	889754	5344062	594158	5344062	5476839	9152926	4612104	4729294	2.54092
Bradyrhizobium	B_japonicum_J5	J5	tRNA-Val_symICE bipartite	Glycine max	10138651	629754	5567071	5571522	10133306	10133306	5561331	10133306	5561331	5749989	2574919	5.06933e+06	4937317	2.60406
Bradyrhizobium	B_japonicum_SEMIA_5079	SEMIA5079	tRNA-Val_symICE bipartite	Glycine max	9583027	8038476	2357700	2398634	8011712	7559345	2351961	8064692	2351961	2545622	7884502	4.79151e+06	5680776	18.5591
Bradyrhizobium	B_lablabi_GAS165	GAS165	none	forest	6079022	6030560	3045893	3004126	6035502	254643	3026483	306689	3043190	2314533	6028583	3039511	2984667	1.80437
Bradyrhizobium	B_lablabi_GAS499	GAS499	none	forest	7910099	4078609	58364	4186319	52130	4770515	52130	4186319	52130	5530908	1224729	3.95505e+06	4020245	1.64841
Bradyrhizobium	B_lablabi_GAS522	GAS522	none	forest	8088127	3568596	7604661	7619036	3561810	4074002	7851729	3627533	7607976	7730046	3568596	4.04406e+06	4036065	0.197784
Bradyrhizobium	B_lablabi_MT34	MT34	none	forest	8150968	2454243	6458964	6570054	2447407	2912664	6462279	2513207	6462279	6570054	2454243	4075484	4004721	1.73631
Bradyrhizobium	B_oligotrophicum_S58	S58	none	paddy soil	8264165	216016	4414009	4423841	221029	948	4777864	8263161	4367634	4423841	290253	4.13208e+06	4197993	1.59509
Bradyrhizobium	B_ottawaense_GAS524	GAS524	none	forest	8339215	3803475	7965922	6529	3808576	3297701	8336214	3739978	7960187	6529	3815924	4.16961e+06	4162447	0.171731
Bradyrhizobium	B_sp._AT1	AT1	none	Ipomoea batatas	7515445	5046123	763890	5350748	751777	5496733	751777	4978672	751014	3941580	98813	3.75772e+06	4282233	13.9582
Bradyrhizobium	B_sp._BF49	BF49	none	soil	7547693	221345	7144258	107	3339991	3592684	7138280	3668396	7138280	107	3320464	3.77385e+06	3551574	5.88981
Bradyrhizobium	B_sp._BTAi1	BTAi1	none	Aeschynomene indica	8264687	173089	4292360	4282696	8263276	571	4570770	29072	4295561	4323727	8175510	4.13234e+06	4119271	0.316346
Bradyrhizobium	B_sp._CCGE-LA001	CCGE-LA001	tRNA-Ile_symICE monopartite	Phaseolus microcarpus	7833499	212310	4140785	4128920	268335	835967	4144057	235706	4092743	3959238	7331692	3.91675e+06	3928475	0.299368
Bradyrhizobium	B_sp._DOA1	DOA1	none	Aeschynomene americana	7537989	6865212	3155889	3165463	7466458	7310598	3149890	7466458	3165463	2770297	4108307	3.76899e+06	3709323	1.58322
Bradyrhizobium	B_sp._DOA9	DOA9	none (symbiosis plasmid)	Aeschynomene americana	7114464	1320920	4863005	5253128	12389	1715222	4857066	1546129	4857066	5253128	9444	3557232	3542085	0.425809
Bradyrhizobium	B_sp._ORS278	ORS278	none	Aeschynomene	7456587	206429	4009035	4015362	298569	7455554	3966073	7455554	3966073	4692252	289364	3.72829e+06	3802606	1.9932
Bradyrhizobium	B_sp._ORS285	ORS285	none	Aeschynomene afraspera	7797098	7482524	3520524	3512339	7574786	75165	3614436	75165	3523786	2658492	6401668	3898549	3962000	1.62755
Bradyrhizobium	B_sp._S23321	S23321	none	paddy soil	7231841	216097	3722892	3780286	209108	7025431	3716856	7181499	3716856	3946331	99536	3.61592e+06	3506795	3.01792
Bradyrhizobium	B_sp._SK17	SK17	none	soil	8003090	1342516	5379388	5373996	1335695	2004682	5373996	1404778	5373996	5323919	1243166	4001545	4036872	0.882834
Bradyrhizobium	B_sp._WSM1253	WSM1253	tRNA-Val_symICE bipartite	Ornithopus compressus (Lupinus-nodulating)	8317079	4739793	301411	293089	4488784	4329469	290938	4488784	293089	400427	6456289	4.15854e+06	4438382	6.72935
Bradyrhizobium	B_sp._WSM1417	WSM1417	tRNA-Val_symICE bipartite	Lupinus	8048963	971417	4904625	680506	5080737	742015	5080737	680506	4907887	4758268	6809328	4.02448e+06	3933208	2.26796
Bradyrhizobium	B_sp._WSM471	WSM471	tRNA-Val_symICE bipartite	Ornithopus pinnatus (Lupinus-nodulating)	7784016	259572	4403198	4406456	454	454	4406456	454	4406456	4238350	2118952	3892008	4143626	6.46499
Bradyrhizobium	USDA_110	USDA110	tRNA-Val_symICE bipartite	Glycine max	9105828	676996	4996163	4925998	684628	1141399	4999416	651562	4999416	4893279	700403	4552914	4319167	5.13401
Bradyrhizobium	USDA_6	USDA6	tRNA-Val_symICE bipartite (locked in)	Glycine max	9207384	798965	5304550	5318395	629114	1132159	5298811	594986	5298811	5446541	1701995	4603692	4505585	2.13105

## Sheet: Table S2
Data Set S2: Replichore imbalance of simulated chromosome-symICE combinations		simulated no symICE	monopartite symICE							bipartite symICE
strain	tree label	clade	none	tRNA-Gln_symICE__from__LMTR_13	tRNA-Glu_symICE__from__B_elkanii_USDA_76	tRNA-IleCAT_symICE__from__170	tRNA-IleCAT_symICE__from__200	tRNA-IleCAT_symICE__from__B_genosp._SA-4_str._CB756	tRNA-IleCAT_symICE__from__B_sp._CCGE-LA001	tRNA-Pro_symICE__from__2	tRNA-Arg_symICE__from__B_diazoefficiens_NK6	tRNA-Val_symICE__from__172	tRNA-Val_symICE__from__184	tRNA-Val_symICE__from__155	tRNA-Val_symICE__from__156	tRNA-Val_symICE__from__183	tRNA-Val_symICE__from__131	tRNA-Val_symICE__from__191	tRNA-Val_symICE__from__192	tRNA-Val_symICE__from__B_diazoefficiensUSDA_122	tRNA-Val_symICE__from__B_japonicum_SEMIA_5079	tRNA-Val_symICE__from__B_japonicumJ5	tRNA-Val_symICE__from__B_sp._WSM1253	tRNA-Val_symICE__from__B_sp._WSM1417	tRNA-Val_symICE__from__B_sp._WSM471	tRNA-Val_symICE__from__CW1	tRNA-Val_symICE__from__4	tRNA-Val_symICE__from__USDA110
#40	40	I	1.02545	9.92606	8.31297	9.05887	9.6701	9.5007	8.49433	3.09447	5.97627	5.55393	3.86863	8.4462	8.98515	3.86862	3.71365	8.1676	3.85909	5.29387	4.78696	1.10996	8.64131	4.923	7.08446	4.49045	5.26116	5.04346
#172	172	I	1.47197	10.3283	8.7187	9.46299	10.0729	9.90384	8.89967	3.51072	11.7581	0.232592	1.37139	2.98556	3.49859	1.3714	1.5189	3.02094	1.33975	0.0401226	0.539249	4.03457	3.17658	0.33561	1.71242	0.775768	0.0659079	0.291791
#184	184	I	1.67208	12.7278	11.1395	11.8741	12.4758	12.309	11.3181	5.9953	13.1622	0.48075	2.09523	2.29192	2.80885	2.09524	2.24367	2.36827	2.05738	0.758925	1.26381	4.7801	2.4851	1.04808	1.01262	1.49524	0.784114	1.01421
#155	155	I	0.556281	10.5182	8.89935	9.64798	10.2613	10.0914	9.08138	3.65829	16.4209	3.73668	5.28921	1.0711	0.57424	5.28923	5.43199	0.799949	5.22627	4.02064	4.517	7.89628	0.881939	4.26111	2.28575	4.70972	4.04136	4.27482
#156	156	I	1.69203	12.6718	11.0934	11.8233	12.4214	12.2556	11.2708	5.98338	13.1166	1.45411	3.04203	1.27214	1.7803	3.04204	3.18806	1.40714	2.99694	1.73259	2.23238	5.6907	1.4631	2.00578	0.0189424	2.45113	1.75632	1.98626
#183	183	I	1.64114	12.7034	11.1143	11.8492	12.4513	12.2844	11.293	5.96699	13.1968	0.511782	2.12621	2.26084	2.77777	2.12622	2.27465	2.33903	2.08811	0.790109	1.29509	4.81122	2.45405	1.07889	0.981697	1.52622	0.815264	1.04548
#187	187	I	1.58639	9.30776	7.73451	8.46177	9.058	8.89273	7.9113	2.65674	10.8723	5.26297	3.6346	8.05372	8.57322	3.63459	3.48477	7.80553	3.62713	5.01051	4.52009	0.964526	8.24219	4.65513	6.7418	4.23579	4.97919	4.76799
#195	195	I	0.4745	11.3625	8.74016	9.47323	10.074	9.90752	8.91839	4.73017	DELETION	0.365655	1.2166	3.07956	3.58505	1.21661	1.36215	3.10908	1.18662	0.0973617	0.394456	3.84394	3.26769	0.195656	1.82427	0.629069	0.0717879	0.150483
#131	131	I	1.0187	13.932	12.3181	13.0647	13.6761	13.5067	12.4997	7.07863	8.11836	4.41882	2.67382	7.41972	7.97977	2.67381	2.51348	7.19005	2.67364	4.1437	3.61473	0.186836	7.62347	3.77261	6.01068	3.31825	4.11101	3.88121
#186	186	I	1.42127	12.7664	3.66862	4.30295	4.82423	4.67963	3.82267	0.714512	3.85989	6.75965	5.38004	9.10758	9.54237	5.38003	5.25274	8.85054	5.36269	6.5521	6.14143	3.11523	9.2646	6.23764	8.00205	5.88924	6.52438	6.35027
#191	191	I	4.88737	15.5169	13.9794	14.6905	15.273	15.1116	14.1523	8.99942	15.1761	3.8911	5.45031	1.21337	0.714137	5.45032	5.59368	0.932327	5.38572	4.17712	4.6762	8.06931	1.02315	4.41676	2.43296	4.86823	4.19776	4.43286
#192	192	I	2.86278	8.82757	7.15809	7.93023	8.56274	8.38746	7.34585	1.74809	DELETION	0.59785	2.22034	2.18936	2.70911	2.22036	2.36951	2.2722	2.18127	0.87804	1.38588	4.91893	2.38369	1.16724	0.903731	1.61732	0.903227	1.13494
CW1	CW1	I	2.17918	9.10431	7.47974	8.23094	8.84651	8.67591	7.66238	2.22487	11.5028	0.0117529	1.60505	2.72237	3.23181	1.60506	1.75159	2.7727	1.57171	0.283843	0.780413	4.25267	2.91232	0.574606	1.45917	1.01319	0.309198	0.534457
#15	15	I	0.804521	11.7679	10.1899	10.9195	11.5175	11.3518	10.3673	5.08552	18.0664	6.46773	7.95911	3.90845	3.43159	7.95912	8.09629	3.47744	7.87595	6.75457	7.24063	10.4856	3.72389	6.95337	5.06144	7.40024	6.77147	7.00615
#2	2	I	0.966277	11.9639	10.6231	11.2422	11.7507	11.6096	10.7735	6.33334	10.7225	0.520733	0.84579	2.85066	3.2827	0.8458	0.971802	2.8874	0.822393	0.290256	0.133157	3.12352	3.01175	0.0353765	1.77534	0.337852	0.26804	0.0770941
#4	4	I	3.5693	15.3702	13.783	14.5172	15.1185	14.9519	13.9615	8.62991	12.197	1.79098	3.43255	1.03205	1.55891	3.43256	3.58341	1.18644	3.38259	2.08086	2.59902	6.17018	1.23027	2.35909	0.265009	2.82162	2.10502	2.34423
B_sp._WSM1253	WSM1253	I	1.29433	11.7348	7.75799	8.47687	9.06632	8.90292	7.93273	5.33934	6.70245	3.83451	2.24635	6.55502	7.06126	2.24634	2.10018	6.39216	2.2494	3.58185	3.09934	0.368405	6.74007	3.25001	5.28232	2.83372	3.55268	3.34194
B_sp._WSM1417	WSM1417	I	4.32609	15.8439	14.294	15.0109	15.5981	15.4354	14.4683	9.2692	11.2191	2.87604	1.18721	5.77797	6.31922	1.1872	1.03197	5.64928	1.19902	2.60229	2.08548	1.59433	5.97655	2.26038	4.42284	1.81214	2.57226	2.34433
B_sp._WSM471	WSM471	I	2.87295	14.6307	13.042	13.7769	14.3788	14.212	13.2207	7.88731	DELETION	7.92231	9.44958	5.29678	4.80693	9.44959	9.58997	4.76586	9.35096	8.22433	8.72773	12.0457	5.10565	8.40938	6.47324	8.87624	8.23992	8.48643
B_diazoefficiens_NK6	NK6	I	14.4657	22.3765	21.209	21.748	22.1908	22.068	21.3399	17.4767	5.75275	DELETION	DELETION	DELETION	DELETION	DELETION	DELETION	DELETION	DELETION	DELETION	DELETION	DELETION	DELETION	DELETION	DELETION	DELETION	DELETION	DELETION
B_diazoefficiensUSDA_122	USDA122	I	3.87818	6.95447	11.3189	6.15296	6.71772	6.56112	5.63203	0.68355	7.96812	3.49473	2.01628	6.0203	6.48928	2.01627	1.88006	5.89559	2.02075	3.25835	2.80866	0.424849	6.19225	2.95262	4.84161	2.56361	3.23152	3.03451
B_genosp._SA-4_str._CB756	SA-4_CB756	I	11.8203	0.437113	17.8963	1.25873	0.679873	0.840418	1.79235	6.84656	DELETION	7.90816	9.15748	5.77826	5.38334	9.15749	9.27271	5.31914	9.07866	8.15429	8.56481	11.2934	5.62359	8.30638	6.72881	8.68772	8.16708	8.3679
B_japonicumJ5	J5	I	4.4777	5.18465	3.77191	4.42413	4.95991	4.8113	3.93033	0.741757	9.18928	0.972537	0.370541	3.26065	3.68469	0.370551	0.49443	3.27693	0.350756	0.747952	0.333155	2.60765	3.41842	0.493151	2.20332	0.128481	0.725723	0.539503
B_japonicum_SEMIA_5079	SEMIA5079	I	11.2778	30.9601	13.873	13.081	12.4306	12.611	13.6806	19.3617	DELETION	19.1807	17.554	21.9547	22.4692	17.554	17.4041	21.0506	17.4539	18.9852	18.5334	14.962	22.13	18.5016	20.6022	18.1467	18.9421	18.7732
B_sp._AT1	AT1	I	14.3035	1.53033	22.0125	22.6436	23.1608	23.0175	22.166	17.5989	DELETION	15.628	16.968	13.329	12.9007	16.968	17.0913	12.361	16.8149	15.9343	16.4031	19.3112	13.153	16.0021	14.3202	16.4585	15.9392	16.186
B_sp._BF49	BF49	I	0.806233	11.6004	8.56943	9.30645	9.91048	9.74307	8.74862	3.41614	9.62902	23.4859	24.6964	21.4093	21.0225	24.6964	24.8078	19.9847	24.4838	23.8086	24.2625	26.8826	21.2407	23.7648	22.2624	24.2291	23.8032	24.0603
B_sp._CCGE-LA001	CCGE-LA001	I	10.2133	21.8085	20.3317	0.331498	1.03744	0.841843	0.320992	6.58432	20.0589	7.42499	8.98325	4.74436	4.24396	8.98326	9.12645	4.23915	8.88704	7.73038	8.24225	11.6266	4.54977	7.92562	5.94851	8.39879	7.74689	7.99637
B_sp._DOA1	DOA1	I	7.17807	6.13401	14.9261	15.6385	16.222	16.0603	15.0993	9.9324	3.21081	DELETION	DELETION	DELETION	DELETION	DELETION	DELETION	DELETION	DELETION	DELETION	DELETION	DELETION	DELETION	DELETION	DELETION	DELETION	DELETION	DELETION
B_sp._DOA9	DOA9	I	0.488315	11.1173	10.1693	10.9329	11.5582	11.3849	10.355	4.05311	13.3305	7.85387	9.39109	5.21056	4.71729	9.3911	9.53238	4.6818	9.29239	8.15751	8.66398	12.0031	5.0182	8.34463	6.3955	8.81411	8.17329	8.42114
B_sp._S23321	S23321	I	1.32049	13.9557	12.3687	13.1027	13.704	13.5374	12.5472	7.22325	13.8917	0.28076	1.36781	3.11369	3.64209	1.36783	1.51936	3.14243	1.33534	0.000568206	0.512494	4.10235	3.31027	0.30362	1.80261	0.755821	0.0259887	0.2581
USDA_110	USDA110	I	5.73995	15.6149	14.2595	14.8857	15.3995	15.257	14.4117	9.90836	9.22792	5.62521	4.11149	8.21135	8.69163	4.11148	3.97203	7.97301	4.1012	5.39237	4.93801	1.6262	8.3855	5.05835	6.99591	4.67047	5.36294	5.16804
#170	170	II	9.91264	18.8924	0.622018	0.117982	0.725236	0.55686	0.442203	5.76684	17.9301	DELETION	DELETION	DELETION	DELETION	DELETION	DELETION	DELETION	DELETION	DELETION	DELETION	DELETION	DELETION	DELETION	DELETION	DELETION	DELETION	DELETION
#200	200	II	3.31387	6.63161	11.3577	11.9928	12.5141	12.3696	11.512	6.94891	8.24426	DELETION	DELETION	DELETION	DELETION	DELETION	DELETION	DELETION	DELETION	DELETION	DELETION	DELETION	DELETION	DELETION	DELETION	DELETION	DELETION	DELETION
B_icense_LMTR_13	LMTR13	II	16.1447	3.86423	24.6734	25.2914	25.7977	25.6574	24.8237	20.3477	DELETION	DELETION	DELETION	DELETION	DELETION	DELETION	DELETION	DELETION	DELETION	DELETION	DELETION	DELETION	DELETION	DELETION	DELETION	DELETION	DELETION	DELETION
B_elkanii_USDA_76	USDA76	II	17.4557	4.59825	6.29237	23.8367	24.3003	24.1718	23.409	19.3435	DELETION	10.6973	9.09767	13.4311	13.939	9.09766	8.95033	12.9189	9.05186	10.4728	10.0069	6.50452	13.6107	10.0705	12.1263	9.68505	10.4372	10.2472
B_sp._SK17CBNU	SK17	II	1.01432	9.51295	7.9907	8.69419	9.27119	9.11123	8.16168	4.83118	DELETION	8.82334	7.1904	11.6184	12.1382	7.19038	7.04007	11.1847	7.15691	8.58614	8.10503	4.53421	11.8037	8.19355	10.2907	7.79103	8.55138	8.35144
B_erythrophleiGAS138	GAS138	II	6.16255	11.5917	10.2686	10.8794	11.3812	11.242	10.4169	6.04005	DELETION	8.59914	9.82028	6.51845	6.13282	9.82029	9.93293	6.03051	9.73828	8.84278	9.24602	11.9136	6.36673	8.98434	7.44393	9.36059	8.85462	9.05317
B_erythrophleiGAS242	GAS242	II	0.0197284	9.17368	7.71654	8.33898	8.85033	8.7085	7.86772	3.41011	DELETION	DELETION	DELETION	DELETION	DELETION	DELETION	DELETION	DELETION	DELETION	DELETION	DELETION	DELETION	DELETION	DELETION	DELETION	DELETION	DELETION	DELETION
B_erythrophleiGAS401	GAS401	II	4.46528	5.1179	3.42979	15.9071	16.4687	16.3131	15.3885	2.02875	23.7847	35.824	33.6695	39.5205	40.2092	33.6695	33.4714	37.4689	33.4277	35.6336	35.0795	30.3553	39.74	34.8353	37.6502	34.443	35.5616	35.3886
B_erythrophleiMT12	MT12	II	0.439619	10.4021	9.03609	7.59224	8.12215	7.97518	7.10373	4.66543	DELETION	12.6459	11.113	15.2597	15.7444	11.113	10.9717	14.6871	11.0564	12.4385	11.9974	8.63519	15.4297	12.0358	14.0066	11.675	12.4027	12.2264
B_lablabiGAS165	GAS165	II	0.904471	11.6225	9.71833	13.7209	14.4165	14.2239	13.0767	3.46372	DELETION	3.41955	1.43606	6.85401	7.49828	1.43605	1.2543	6.63001	1.44751	3.10017	2.49362	1.80853	7.08891	2.69192	5.2417	2.16841	3.06421	2.7979
B_lablabiGAS499	GAS499	II	1.62238	11.8885	10.3903	11.0828	11.6506	11.4932	10.5586	2.44695	DELETION	DELETION	DELETION	DELETION	DELETION	DELETION	DELETION	DELETION	DELETION	DELETION	DELETION	DELETION	DELETION	DELETION	DELETION	DELETION	DELETION	DELETION
B_lablabiGAS522	GAS522	II	2.92631	10.0729	8.89245	9.58242	10.1484	9.99148	9.06013	3.75235	DELETION	DELETION	DELETION	DELETION	DELETION	DELETION	DELETION	DELETION	DELETION	DELETION	DELETION	DELETION	DELETION	DELETION	DELETION	DELETION	DELETION	DELETION
B_lablabiMT34	MT34	II	1.01417	8.62058	10.2352	10.9103	11.464	11.3105	10.3993	2.24559	DELETION	DELETION	DELETION	DELETION	DELETION	DELETION	DELETION	DELETION	DELETION	DELETION	DELETION	DELETION	DELETION	DELETION	DELETION	DELETION	DELETION	DELETION
B_ottawaenseGAS524	GAS524	II	3.19925	10.1249	8.31706	8.9924	9.54658	9.39292	8.48117	3.99097	DELETION	DELETION	DELETION	DELETION	DELETION	DELETION	DELETION	DELETION	DELETION	DELETION	DELETION	DELETION	DELETION	DELETION	DELETION	DELETION	DELETION	DELETION
B_sp._BTAi1	BTAi1	III	0.526118	9.76966	8.83013	9.50719	10.0627	9.90869	8.99466	3.55812	DELETION	DELETION	DELETION	DELETION	DELETION	DELETION	DELETION	DELETION	DELETION	DELETION	DELETION	DELETION	DELETION	DELETION	DELETION	DELETION	DELETION	DELETION
B_sp._ORS278	ORS278	III	1.8826	9.24676	11.1886	8.37151	8.98842	8.81745	7.8017	6.12436	DELETION	DELETION	DELETION	DELETION	DELETION	DELETION	DELETION	DELETION	DELETION	DELETION	DELETION	DELETION	DELETION	DELETION	DELETION	DELETION	DELETION	DELETION
B_sp._ORS285	ORS285	III	1.8152	12.0458	7.52945	8.25333	8.84685	8.68233	7.70541	5.64262	DELETION	DELETION	DELETION	DELETION	DELETION	DELETION	DELETION	DELETION	DELETION	DELETION	DELETION	DELETION	DELETION	DELETION	DELETION	DELETION	DELETION	DELETION
B_oligotrophicum_S58	S58	III	1.83929	11.4496	10.0029	7.81359	8.37955	8.22263	7.29145	2.32547	10.0358	DELETION	DELETION	DELETION	DELETION	DELETION	DELETION	DELETION	DELETION	DELETION	DELETION	DELETION	DELETION	DELETION	DELETION	DELETION	DELETION	DELETION

## Sheet: Table S3
Table S3: Genes predicted to be essential and lost upon tRNA-Val symICE-induced genome deletion
essential_locus_USDA110	gene	product	#170	#200	B_diazoefficiens_NK6	B_erythrophleiGAS242	B_lablabiGAS499	B_lablabiGAS522	B_lablabiMT34	B_oligotrophicum_S58	B_ottawaenseGAS524	B_sp._BTAi1	B_sp._DOA1	B_sp._ORS278	B_sp._ORS285	LMTR_13
bll1398	bll1398				NK6_RS26760
bll1531	bll1531			13LoS78_1_07511						S58_RS07025
bll2284	bll2284												SE91_RS01915
bll2704	bll2704		11LoS11_3_01182	13LoS78_1_07710		B5525_RS03850										LMTR13_05155
bll5186	bll5186	two-component response regulator			NK6_RS24995
bll5241	bll5241													BRADO_RS06490	BRAD285_RS03970
bll6346	bll6346												SE91_RS04035
bll6351	bll6351	hypothetical sugar kinase														LMTR13_05240
bll6354	bll6354	ABC transporter permease protein														LMTR13_05225
bll6385	bll6385													BRADO_RS06495
bll6386	aroQ	3-dehydroquinate dehydratase												BRADO_RS06500
bll6423	bll6423			13LoS78_1_07362
bll6809	bll6809					B5525_RS03455				S58_RS07715		BBTA_RS31215		BRADO_RS06785	BRAD285_RS04250
bll7052	purA	adenylosuccinate synthetase			NK6_RS24700								SE91_RS01780
bll7122	bll7122				NK6_RS24315					S58_RS06460		BBTA_RS32080	SE91_RS01480	BRADO_RS05625	BRAD285_RS03325
bll7146	ftsH	metalloprotease	11LoS11_3_01000	13LoS78_1_07963		B5525_RS04555	B5526_RS13235	BLV38_RS12300	B5522_RS06555	S58_RS06360	BLR13_RS22555	BBTA_RS32180	SE91_RS01350	BRADO_RS05520	BRAD285_RS03225	LMTR13_04135
bll7147	yaeN		11LoS11_3_00999	13LoS78_1_07964	NK6_RS24190	B5525_RS04560	B5526_RS13240	BLV38_RS12305	B5522_RS06560	S58_RS06355	BLR13_RS22550	BBTA_RS32185	SE91_RS01345	BRADO_RS05515	BRAD285_RS03220	LMTR13_04130
bll7149	bll7149	peptidoglycan-associated lipoprotein	11LoS11_3_00995	13LoS78_1_07966	NK6_RS24180	B5525_RS04570	B5526_RS13255	BLV38_RS12315	B5522_RS06570	S58_RS06345	BLR13_RS22540	BBTA_RS32195	SE91_RS01330	BRADO_RS05505	BRAD285_RS03210	LMTR13_04115
bll7153	bll7153		11LoS11_3_00991	13LoS78_1_07970	NK6_RS24160	B5525_RS04590	B5526_RS13275	BLV38_RS12335	B5522_RS06590	S58_RS06315	BLR13_RS22520	BBTA_RS32215	SE91_RS01310	BRADO_RS05485	BRAD285_RS03190	LMTR13_04095
bll7154	tolR	tolR protein	11LoS11_3_00990	13LoS78_1_07971	NK6_RS24155	B5525_RS04595	B5526_RS13280	BLV38_RS12340	B5522_RS06595	S58_RS06310	BLR13_RS22515	BBTA_RS32220	SE91_RS01305	BRADO_RS05480	BRAD285_RS03185	LMTR13_04090
bll7155	tolQ	tolQ Protein	11LoS11_3_00989	13LoS78_1_07972	NK6_RS24150	B5525_RS04600	B5526_RS13285	BLV38_RS12345	B5522_RS06600	S58_RS06305	BLR13_RS22510	BBTA_RS32225	SE91_RS01300	BRADO_RS05475	BRAD285_RS03180	LMTR13_04085
bll7201	bll7201				NK6_RS23910
bll7349	sigA	primary sigma factor	11LoS11_3_01156	13LoS78_1_07829	NK6_RS27525	B5525_RS03955	B5526_RS12540	BLV38_RS11715	B5522_RS05970	S58_RS06805	BLR13_RS23140	BBTA_RS31715	SE91_RS04320	BRADO_RS06340	BRAD285_RS03710	LMTR13_04755
bll7357	bll7357		11LoS11_3_01147		NK6_RS27475	B5525_RS03990	B5526_RS12615	BLV38_RS11795	B5522_RS06050		BLR13_RS23060					LMTR13_04715
bll7364	bll7364		11LoS11_3_01139		NK6_RS27430								SE91_RS04270			LMTR13_04690
bll7365	bll7365		11LoS11_3_01138		NK6_RS27425								SE91_RS04265
bll7402	serC	phosphoserine aminotransferase			NK6_RS26880								SE91_RS04095
bll7408	bll7408	phosphoglucomutase/phosphomannomutase			NK6_RS26605								SE91_RS04060
bll7440	pth	peptidyl-tRNA hydrolase			NK6_RS26430								SE91_RS03890
bll7457	hisS	histidyl-tRNA synthetase			NK6_RS26350								SE91_RS03810
bll7513	bll7513				NK6_RS26085								SE91_RS03535
bll7514	lpxK	tetraacyldisaccharide 4'-kinase			NK6_RS26080								SE91_RS03530
bll7516	bll7516				NK6_RS26070								SE91_RS03520
bll7522	bll7522												SE91_RS03490
bll7617	bll7617												SE91_RS03075
bll7702	bll7702				NK6_RS25160
bll7728	bll7728	two-component response regulator											SE91_RS02980
bll7769	bll7769	ABC transporter substrate-binding protein											SE91_RS02750
blr3292	blr3292	ABC transporter permease protein						BLV38_RS11345	B5522_RS05630		BLR13_RS23490
blr3393	blr3393		11LoS11_3_01071						B5522_RS05850
blr3397	nit	nitrilase	11LoS11_3_01094
blr3428	blr3428	organic hydroperoxide resistance protein	11LoS11_3_01218	13LoS78_1_07677
blr3522	blr3522														BRAD285_RS03600
blr3677	blr3677									S58_RS07200
blr6211	blr6211									S58_RS06740		BBTA_RS31775		BRADO_RS06280	BRAD285_RS03655
blr6565	blr6565		11LoS11_3_01267
blr6922	blr6922													BRADO_RS06215
blr7005	blr7005						B5526_RS12440						SE91_RS04155	BRADO_RS05900
blr7015	blr7015	two-component response regulator			NK6_RS24900
blr7297	blr7297				NK6_RS27810								SE91_RS04500
blr7337	rpoH2	sigma32-like transcription factor	11LoS11_3_01171	13LoS78_1_07817	NK6_RS27585	B5525_RS03895	B5526_RS12460	BLV38_RS11660	B5522_RS05915	S58_RS06870	BLR13_RS23195	BBTA_RS31655	SE91_RS04365	BRADO_RS06425	BRAD285_RS03780	LMTR13_04835
blr7360	blr7360		11LoS11_3_01144	13LoS78_1_07838		B5525_RS04010	B5526_RS12645	BLV38_RS11825	B5522_RS06080	S58_RS06750	BLR13_RS23030		SE91_RS04285
blr7371	carA	carbamoylphosphate synthase small chain	11LoS11_3_01130	13LoS78_1_07845	NK6_RS27395	B5525_RS04035	B5526_RS12690	BLV38_RS11865	B5522_RS06120	S58_RS06720	BLR13_RS22990	BBTA_RS31795	SE91_RS04240	BRADO_RS06260	BRAD285_RS03635	LMTR13_04660
blr7377	carB	carbamoylphosphate synthase large subunit	11LoS11_3_01115	13LoS78_1_07858	NK6_RS27360	B5525_RS04070	B5526_RS12720	BLV38_RS11900	B5522_RS06155	S58_RS06680	BLR13_RS22955	BBTA_RS31835	SE91_RS04215	BRADO_RS06200	BRAD285_RS03580	LMTR13_04615
blr7444	lgt	prolipoprotein diacylglyceryl transferase			NK6_RS26410								SE91_RS03875
blr7448	prsA	ribose-phosphate pyrophosphokinase			NK6_RS26390								SE91_RS03855
blr7461	blr7461	two-component response regulator			NK6_RS26330								SE91_RS03790
blr7471	pgsA	phosphatidylglycerophosphate synthase			NK6_RS26280								SE91_RS03740
blr7474	blr7474	hypothetical adenine-specific methylase			NK6_RS26265								SE91_RS03725
blr7481	ileS	isoleucyl-tRNANA synthetase			NK6_RS26230								SE91_RS03680
blr7489	lguL	lactoylglutathione lyase			NK6_RS26185								SE91_RS03640
blr7676	blr7676				NK6_RS25270
blr7713	blr7713				NK6_RS25060
blr7762	blr7762	homospermidine synthase											SE91_RS02775
tRNA-???(gc)			1	1
tRNA-Arg								1	1		1
tRNA-Glu			1	1	1	1	1	1	1	1	1	1	1	1	1	1
tRNA-His			1	1	1	1	1	1	1	1	1	1	1	1	1	1
tRNA-Ile					1
tRNA-Met				1									1
tRNA-OTHER															1	1
tRNA-Val			1	1	1	1	1	1	1	1	1	1	1	1	1

## Sheet: Table S4
Table S4: Genes predicted to be essential and lost upon tRNA-Arg symICE-induced genome deletion
essential_locus_USDA110	gene	product	#195	#192	B_elkanii_USDA_76	B_erythrophleiGAS138	B_erythrophleiGAS242	B_erythrophleiMT12	B_genosp._SA-4_str._CB756	B_japonicum_SEMIA_5079	B_lablabiGAS165	B_lablabiGAS499	B_lablabiGAS522	B_lablabiMT34	B_ottawaenseGAS524	B_sp._AT1	B_sp._BTAi1	B_sp._ORS278	B_sp._ORS285	B_sp._SK17CBNU	B_sp._WSM471	LMTR_13
bll0285	bll0285									BJS_RS16355
bll1097	bll1097							BLW79_RS29510												CWS35_RS10250
bll1185	atpB	FoF1 ATP synthase B chain						BLW79_RS29625												CWS35_RS10330	BRA471DRAFT_RS05030	LMTR13_02955
bll1186	atpB'	FoF1 ATP synthase B' chain						BLW79_RS29630												CWS35_RS10335	BRA471DRAFT_RS05035	LMTR13_02960
bll1188	atpA	FoF1 ATP synthase A chain						BLW79_RS29640												CWS35_RS10345	BRA471DRAFT_RS05045	LMTR13_02970
bll1396	tyrC	prephenate dehydrogenase						BLW79_RS30365		BJS_RS32965
bll1398	bll1398							BLW79_RS30375		BJS_RS32955
bll1418	metH	methionine synthase	195_05324			B5527_RS35535	B5525_RS05480				BKA76_RS25865	B5526_RS14285	BLV38_RS13230	B5522_RS07490	BLR13_RS21625	SE92_RS27825	BBTA_RS33075	BRADO_RS04635	BRAD285_RS02275		BRA471DRAFT_RS05800
bll1422	kdsB	3-deoxy-manno-octulosonate cytidylyltransferase	195_05328			B5527_RS35515	B5525_RS05460				BKA76_RS25845	B5526_RS14265	BLV38_RS13210	B5522_RS07470	BLR13_RS21645	SE92_RS27845	BBTA_RS33055	BRADO_RS04665	BRAD285_RS02310		BRA471DRAFT_RS05820
bll1502	bll1502		195_05409	13LoS70_2_01489		B5527_RS35080	B5525_RS05020	BLW79_RS29885			BKA76_RS25330	B5526_RS13750	BLV38_RS12755	B5522_RS07010	BLR13_RS22105	SE92_RS28265	BBTA_RS32540	BRADO_RS05155	BRAD285_RS02830		BRA471DRAFT_RS06215	LMTR13_03745
bll1517	suhB	extragenic suppressor protein	195_05423			B5527_RS35025	B5525_RS04965	BLW79_RS31380			BKA76_RS25275	B5526_RS13695	BLV38_RS12695	B5522_RS06950	BLR13_RS22165	SE92_RS28340	BBTA_RS32465	BRADO_RS05230	BRAD285_RS02910	CWS35_RS11275	BRA471DRAFT_RS06300	LMTR13_03815
bll1531	bll1531			13LoS70_2_01526		B5527_RS34875	B5525_RS04815				BKA76_RS25190	B5526_RS13530	BLV38_RS12610	B5522_RS06865	BLR13_RS22250	SE92_RS28425					BRA471DRAFT_RS06370
bll2200	bll2200	two-component response regulator								BJS_RS01775
bll2284	bll2284									BJS_RS02330
bll2323	bll2323									BJS_RS02495
bll2377	bll2377									BJS_RS02770
bll2399	hemE	uroporphyrinogen decarboxylase								BJS_RS02900
bll2411	bll2411									BJS_RS02960
bll2465	bll2465	MoxR family protein								BJS_RS03250
bll2497	bll2497									BJS_RS03405
bll2498	bll2498									BJS_RS03410
bll2523	bll2523									BJS_RS03540
bll2537	bll2537									BJS_RS03635
bll2554	gcvT	glycine cleavage system T protein%2C aminomethyltransferase								BJS_RS03730
bll2561	bll2561									BJS_RS03765
bll2568	bll2568									BJS_RS03800
bll2569	bll2569	FAD dependent oxidoreductase								BJS_RS03805
bll2624	pdxH	pyridoxamine 5'-phosphate oxidase								BJS_RS20915
bll2643	bll2643									BJS_RS20835
bll2651	dxs	1-deoxy-D-xylulose-5-phosphate synthase								BJS_RS20770
bll2704	bll2704									BJS_RS20160
bll2732	bll2732									BJS_RS20020
bll2793	bll2793									BJS_RS26760
bll2915	bll2915	hypothetical oxidoreductase								BJS_RS19070
bll3006	bll3006									BJS_RS18625
bll3015	bll3015									BJS_RS18575
bll3057	folK	6-hydroxymethyl-7%2C8-dihydropterin pyrophosphokinase								BJS_RS18375
bll3058	bll3058									BJS_RS18370
bll3069	bll3069									BJS_RS18315
bll3100	bll3100									BJS_RS18170
bll3101	bll3101									BJS_RS18165
bll3102	bll3102	penicillin binding protein								BJS_RS18160
bll3108	bll3108									BJS_RS18120
bll3235	bll3235									BJS_RS46380
bll3256	cobP	cobinamide kinase/cobinamide phosphate guanylyltransferase								BJS_RS17335		B5526_RS15580
bll3268	cobK	precorrin-6x reductase								BJS_RS17275		B5526_RS15535
bll3376	bll3376									BJS_RS16720
bll3481	bll3481									BJS_RS25425
bll3591	bll3591									BJS_RS25695
bll3808	bll3808	3-oxoacyl-(acyl-carrier-protein) synthase II								BJS_RS15190
bll3809	fabF	3-oxoacyl-(acyl-carrier-protein) synthase II								BJS_RS15185
bll3810	bll3810	hydroxymyristoyl-acyl carrier protein dehydratase								BJS_RS15180
bll3871	bll3871	AcrB/AcrD/AcrF family protein					B5525_RS06530			BJS_RS14805
bll3994	bll3994									BJS_RS07375
bll4008	bll4008									BJS_RS14025
bll4071	alr	alanine racemase								BJS_RS13705
bll4079	rpsF	30S ribosomal protein S6								BJS_RS13660
bll4106	bll4106									BJS_RS13540
bll4209	bll4209	transcriptional regulatory protein								BJS_RS13005
bll4274	nrdE	ribonucleoside-diphosphate reductase 2 alpha chain								BJS_RS12760
bll4290	accC	biotin carboxylase subunit of acetyl-CoA carboxylasee								BJS_RS12665
bll4291	accB	biotin carboxyl carrier protein subunit of acetyl-CoA carboxylasen								BJS_RS12660
bll4294	bll4294	outer membrane protein								BJS_RS12645
bll4330	tyrS	tyrosyl-tRNANA synthetase								BJS_RS12500
bll4335	bll4335									BJS_RS12480
bll4386	efp	elongation factor P								BJS_RS12195
bll4485	bll4485									BJS_RS11240
bll4516	metG	methionyl-tRNANA synthetase								BJS_RS11025
bll4518	tmk	thymydilate kinase								BJS_RS11015
bll4589	bll4589									BJS_RS10200
bll4608	glmU	UDP-N-acetylglucosamine pyrophosphorylase								BJS_RS10115
bll4612	ndvC									BJS_RS10100
bll4734	secF	protein-export membrane protein								BJS_RS09670
bll4736	bll4736	preprotein tranlocase protein								BJS_RS09660
bll4743	bll4743									BJS_RS09620
bll4748	serS	seryl-tRNANA synthetase								BJS_RS09595
bll4757	bll4757	arginyl-tRNANA synthetase								BJS_RS09555
bll4786	bll4786									BJS_RS09380
bll4837	glnS	glutaminyl-tRNANA synthetase								BJS_RS09130
bll4847	lpxB	lipid A-disaccharide synthase								BJS_RS09075
bll4848	bll4848									BJS_RS09070
bll4851	fabZ	(3R)-hydroxymyristoyl ACP dehydrase								BJS_RS09055
bll4852	lpxD	UDP glucosamine N-acyltransferase								BJS_RS09050
bll4853	bll4853									BJS_RS09045
bll4859	pyrH	uridylate kinase								BJS_RS09015
bll4860	tsf	translation elongation factor Ts								BJS_RS09010
bll4861	bll4861	30S ribosomal protein S2								BJS_RS09005
bll4866	dnaE	DNA polymerase III alpha chain								BJS_RS08990
bll4876	bll4876									BJS_RS08890
bll4901	bll4901									BJS_RS08710
bll4903	birA	birA bifunctional protein								BJS_RS08700
bll4906	nuoL	NADH ubiquinone oxidoreductase chain L								BJS_RS08685
bll4910	nuoH	NADH ubiquinone oxidoreductase I chain H								BJS_RS08665
bll4911	nuoG	NADH ubiquinone oxidoreductase chain G								BJS_RS08660
bll4914	bll4914	NADH ubiquinone oxidoreductase chain E								BJS_RS08650
bll4916	nouD	NADH ubiquinone oxidoreductase chain D								BJS_RS08640
bll4917	nuoC	NADH ubiquinone oxidoreductase chain C								BJS_RS08635
bll4919	nuoA	NADH ubiquinone oxidoreductase chain A								BJS_RS08625
bll4942	lon	ATP-dependent protease LA								BJS_RS08520
bll4943	clpX	ATP-dependent Clp protease ATP-binding subunit								BJS_RS08515
bll4944	clpP	ATP-dependent Clp protease proteolytic subunit								BJS_RS08510
bll5021	plsX	fatty acid/phospholipid synthesis protein								BJS_RS08230
bll5027	bll5027									BJS_RS08200
bll5030	ribE	riboflavin synthase alpha chain								BJS_RS08185
bll5061	rnc	RNase III								BJS_RS08045
bll5064	pdxJ	pyridoxal phosphate biosynthetic protein								BJS_RS08030
bll5070	smpB	tmRNA-binding protein								BJS_RS08000
bll5089	gatA	glutamyl-tRNANA amidotransferase subunit A								BJS_RS07955
bll5240	bll5240									BJS_RS21400
bll5241	bll5241									BJS_RS21305
bll5364	bll5364									BJS_RS06920
bll5372	bll5372									BJS_RS06880
bll5375	rplQ	50S ribosomal protein L17								BJS_RS06865
bll5377	rpsK	30S ribosomal protein S11								BJS_RS06855
bll5378	rpsM	30S ribosomal protein S13								BJS_RS06850
bll5380	prlA	preprotein translocase SECY subunit								BJS_RS06840
bll5381	rplO	50S ribosomal protein L15								BJS_RS06835
bll5383	rpsE	30s ribosomal protein S5								BJS_RS06825
bll5385	rplF	50S ribosomal protein L6								BJS_RS06815
bll5388	rplE	50S ribosomal protein L5								BJS_RS06800
bll5389	rplX	50S ribosomal protein L24								BJS_RS06795
bll5390	rplN	50S ribosomal protein L14								BJS_RS06790
bll5393	rplP	50S ribosomal protein L16								BJS_RS06775
bll5394	rpsC	30S ribosomal protein S3								BJS_RS06770
bll5395	rplV	50S ribosomal protein L22								BJS_RS06765
bll5397	rplB	50S ribosomal protein L2								BJS_RS06755
bll5400	rplC	50S ribosomal protein L3								BJS_RS06740
bll5402	tuf	elongation factor TU								BJS_RS06730
bll5403	fusA	translation elongation factor G								BJS_RS06725
bll5405	rpsL	30S ribosomal protein S12								BJS_RS06715
bll5412	rplJ	50S ribosomal Protein L10								BJS_RS06680
bll5415	rplK	50S ribosomal Protein L11								BJS_RS06665
bll5622	bll5622									BJS_RS05785
bll5711	grlA	glutaredoxin-related protein								BJS_RS22100
bll5750	alaS	alanyl-tRNANA synthetase								BJS_RS22270
bll5885	fdx	ferrodoxin								BJS_RS23055
bll5900	bll5900									BJS_RS22440
bll5917	bll5917	DegT/DnrJ/EryC1/StrS family protein								BJS_RS23245
bll5918	bll5918									BJS_RS23250
bll5925	bll5925									BJS_RS23285
bll5930	lpcC	lipopolysaccharide core biosynthesis mannosyltransferase								BJS_RS23315
bll5944	ahcY	S-adenosylhomocysteine hydrolase								BJS_RS23390
bll5980	bll5980	glucose-1-phosphate cytidylyltransferase								BJS_RS23655
bll6057	bll6057	dicarboxylate transporter membrane protein								BJS_RS24070
bll6233	bll6233	ABC transporter ATP-binding protein								BJS_RS25030
bll6307	bll6307									BJS_RS23545
bll6346	bll6346									BJS_RS31105
bll6351	bll6351	hypothetical sugar kinase								BJS_RS02050
bll6354	bll6354	ABC transporter permease protein								BJS_RS02035
bll6389	bll6389	ABC transporter permease protein								BJS_RS13755
bll6393	bll6393									BJS_RS09700
bll6402	bll6402	nitrilase								BJS_RS07600
bll6452	acd	acyl-CoA dehydrogenase								BJS_RS26300			BLV38_RS14005	B5522_RS08275	BLR13_RS20850
bll6480	bll6480									BJS_RS26480
bll6486	bll6486									BJS_RS26510
bll6497	ilvC	ketol-acid reductoisomerase								BJS_RS26555
bll6499	bll6499									BJS_RS26565
bll6500	bll6500									BJS_RS26570
bll6512	thyA	thymidylate synthase								BJS_RS26630
bll6525	bll6525									BJS_RS26700
bll6577	bll6577									BJS_RS26970
bll6591	ligA	DNA ligase								BJS_RS27040
bll6594	bll6594									BJS_RS27055
bll6595	lpxC	UDP-3-o-(3-hydroxymyristoyl) N-acetylglucosamine deacetylase								BJS_RS27060
bll6596	ftsZ	cell division protein								BJS_RS27065
bll6600	murB	UDP-N-acetylenolpyruvoylglucosamine reductase								BJS_RS27085
bll6601	murC	UDP-N-acetylmuramate-alanine ligase								BJS_RS27090
bll6602	murG	UDP-N-acetylglucosamine--N-acetylmuramyl- (pentapeptide) pyrophosphoryl-undecaprenol N-acetylglucosamine transferase								BJS_RS27095
bll6603	ftsW	cell division protein								BJS_RS27100
bll6604	murD	UDP-N-acetylmuramoylalanine--D-glutamate ligase								BJS_RS27105
bll6605	mraY	phospho-N-acetylmuramoyl-pentapeptide- transferase								BJS_RS27110
bll6608	bll6608	penicillin binding protein 2								BJS_RS27125
bll6793	bll6793									BJS_RS28085
bll6799	bll6799									BJS_RS46430
bll6808	bll6808									BJS_RS28195
bll6809	bll6809									BJS_RS28200			BLV38_RS14045	B5522_RS08315	BLR13_RS20810
bll6848	bll6848									BJS_RS28435
bll6853	flgD	hook formation protein								BJS_RS28465
bll6854	flbT	flagellin synthesis repressor protein								BJS_RS28470
bll6874	fliE	flagellar hook-basal body complex protein								BJS_RS28575
bll6876	flgB	flagellar basal-body rod protein								BJS_RS28585
bll6909	bll6909									BJS_RS20235
bll6975	bll6975									BJS_RS08940
bll7052	purA	adenylosuccinate synthetase								BJS_RS29455
bll7146	ftsH	metalloprotease						BLW79_RS30895		BJS_RS29880
bll7147	yaeN							BLW79_RS30890		BJS_RS29885
bll7149	bll7149	peptidoglycan-associated lipoprotein						BLW79_RS30880		BJS_RS29895
bll7153	bll7153							BLW79_RS30860		BJS_RS29915
bll7154	tolR	tolR protein						BLW79_RS30855		BJS_RS29920
bll7155	tolQ	tolQ Protein						BLW79_RS30850		BJS_RS29925
bll7201	bll7201									BJS_RS30190
bll7349	sigA	primary sigma factor								BJS_RS30790
bll7357	bll7357									BJS_RS30825
bll7364	bll7364									BJS_RS30860
bll7365	bll7365									BJS_RS30865
bll7402	serC	phosphoserine aminotransferase								BJS_RS31030
bll7408	bll7408	phosphoglucomutase/phosphomannomutase								BJS_RS31065
bll7440	pth	peptidyl-tRNANA hydrolase								BJS_RS31245
bll7457	hisS	histidyl-tRNANA synthetase								BJS_RS31370
bll7513	bll7513									BJS_RS31650
bll7514	lpxK	tetraacyldisaccharide 4'-kinase								BJS_RS31655
bll7516	bll7516									BJS_RS31665
bll7522	bll7522									BJS_RS31695
bll7558	bll7558									BJS_RS31865
bll7617	bll7617									BJS_RS32170
bll7638	bll7638									BJS_RS46490
bll7647	bll7647									BJS_RS04275
bll7728	bll7728	two-component response regulator								BJS_RS32290
bll7769	bll7769	ABC transporter substrate-binding protein								BJS_RS32490
bll7858	bll7858		195_05278
bll7957	bll7957	transcriptional regulatory protein								BJS_RS33920
bll8048	bll8048									BJS_RS05405
bll8055	bll8055									BJS_RS44380						SE92_RS26355
blr0274	blr0274									BJS_RS16300
blr0876	blr0876									BJS_RS44680
blr1095	phoU	phosphate transport system regulatory protein						BLW79_RS29500												CWS35_RS10240
blr1132	blr1132																					LMTR13_02790
blr1133	lysS	lysyl-tRNANA synthetase																			BRA471DRAFT_RS04790	LMTR13_02795
blr1164	gshA																				BRA471DRAFT_RS04925
blr1172	coxE																				BRA471DRAFT_RS04965	LMTR13_02855
blr1184	blr1184							BLW79_RS29620												CWS35_RS10325	BRA471DRAFT_RS05025	LMTR13_02950
blr1219	blr1219																				BRA471DRAFT_RS05155
blr1229	blr1229		195_05035	13LoS70_2_01170						BJS_RS33805						SE92_RS26625
blr1241	blr1241		195_05045	13LoS70_2_01179						BJS_RS33750						SE92_RS26675
blr1297	blr1297		195_05162	13LoS70_2_01225												SE92_RS26935				CWS35_RS10665		LMTR13_03425
blr1314	blr1314	penicillin tolerance protein	195_05179							BJS_RS33450						SE92_RS27020				CWS35_RS10755		LMTR13_03500
blr1316	blr1316	ribonuclease H	195_05181							BJS_RS33440						SE92_RS27030				CWS35_RS10765		LMTR13_03510
blr1377	etfS	electron transfer flavoprotein beta subunit						BLW79_RS30205		BJS_RS33065
blr1383	lysA	diaminopimelate decarboxylase						BLW79_RS30255		BJS_RS33030
blr1387	blr1387									BJS_RS33010
blr1393	plsC	1-acylglycerol-3-phosphate O-acyltransferase						BLW79_RS30305		BJS_RS32980
blr1461	blr1461		195_05370	13LoS70_2_01452		B5527_RS35290	B5525_RS05245				BKA76_RS25610	B5526_RS14045	BLV38_RS12995	B5522_RS07255	BLR13_RS21860	SE92_RS28055	BBTA_RS32805	BRADO_RS04890	BRAD285_RS02525		BRA471DRAFT_RS06030
blr1499	exoN	UTP-glucose-1-phosphate uridylyltransferase	195_05406			B5527_RS35090	B5525_RS05030				BKA76_RS25425	B5526_RS13885	BLV38_RS12775	B5522_RS07035	BLR13_RS22085	SE92_RS28250	BBTA_RS32600	BRADO_RS05095	BRAD285_RS02770		BRA471DRAFT_RS06200	LMTR13_03730
blr1506	blr1506		195_05412	13LoS70_2_01493		B5527_RS35065	B5525_RS05000	BLW79_RS29910			BKA76_RS25315	B5526_RS13735	BLV38_RS12735	B5522_RS06990	BLR13_RS22125	SE92_RS28280	BBTA_RS32525	BRADO_RS05170	BRAD285_RS02850		BRA471DRAFT_RS06230	LMTR13_03760
blr1536	ruvA	holliday junction DNA helicase	195_05440			B5527_RS34850	B5525_RS04750	BLW79_RS31480			BKA76_RS25165	B5526_RS13480	BLV38_RS12550	B5522_RS06810	BLR13_RS22305	SE92_RS28450	BBTA_RS32345	BRADO_RS05350	BRAD285_RS03045	CWS35_RS11365	BRA471DRAFT_RS06405	LMTR13_03915
blr1537	ruvB	holliday junction DNA helicase				B5527_RS34845	B5525_RS04740	BLW79_RS31485			BKA76_RS25155	B5526_RS13470	BLV38_RS12545	B5522_RS06805	BLR13_RS22310	SE92_RS28455	BBTA_RS32335	BRADO_RS05360	BRAD285_RS03055	CWS35_RS11370	BRA471DRAFT_RS06415	LMTR13_03925
blr2191	blr2191									BJS_RS01730
blr2197	blr2197									BJS_RS19730
blr2299	blr2299																			CWS35_RS10970
blr2368	blr2368									BJS_RS02725
blr2469	papS	poly(A) polymerase								BJS_RS03270
blr2535	glyQ	glycyl-tRNANA synthetase%2C alpha subunit								BJS_RS03625
blr2536	glyS	glycyl-tRNANA synthetase beta chain								BJS_RS03630
blr2586	cbbS	ribulose 1%2C5-bisphosphate carboxylase/oxygenase small subunit					B5525_RS06425			BJS_RS21140
blr2629	fabI	NADH-enoyl acyl carrier protein reductase								BJS_RS20890
blr2631	aroC	chorismate synthase								BJS_RS20880
blr2710	blr2710									BJS_RS20120
blr2828	blr2828									BJS_RS19490
blr2896	paaI	phenylacetic acid degradation protein								BJS_RS19165
blr2923	blr2923	amino acid ABC transporter permease protein								BJS_RS19025
blr2963	alkB	alkylated DNA repair protein								BJS_RS18830
blr3001	blr3001									BJS_RS18655
blr3002	blr3002									BJS_RS18650
blr3003	blr3003									BJS_RS18645
blr3004	shc	squalene-hopene cyclase								BJS_RS18640
blr3010	blr3010									BJS_RS18605
blr3074	blr3074									BJS_RS18295
blr3126	cycJ	cytochrome C-type biogenesis protein								BJS_RS18070
blr3169	blr3169									BJS_RS17805
blr3230	blr3230	ABC transporter permease protein								BJS_RS17475
blr3232	blr3232	ABC transporter ATP-binding protein								BJS_RS17465
blr3253	blr3253									BJS_RS17350
blr3265	cobH	precorrin isomerase								BJS_RS17290		B5526_RS15550
blr3331	blr3331									BJS_RS17170	BKA76_RS25470
blr3339	blr3339	ABC transporter permease protein								BJS_RS17130
blr3344	blr3344	ABC transporter ATP-binding protein								BJS_RS17105
blr3345	blr3345	ABC transporter ATP-binding protein								BJS_RS17100
blr3367	blr3367		195_04970							BJS_RS16985
blr3391	blr3391									BJS_RS16780
blr3393	blr3393									BJS_RS16770
blr3397	nit	nitrilase								BJS_RS26255
blr3428	blr3428	organic hydroperoxide resistance protein								BJS_RS15955
blr3467	blr3467	two-component response regulator								BJS_RS25480
blr3468	blr3468	two-component response regulator								BJS_RS25475
blr3472	blr3472									BJS_RS25455
blr3482	blr3482									BJS_RS25420
blr3511	soxX									BJS_RS20005
blr3522	blr3522			13LoS70_2_01097						BJS_RS22390
blr3535	blr3535	oxidoreductase with iron-sulfur subunit								BJS_RS15870
blr3603	blr3603									BJS_RS25635
blr3677	blr3677									BJS_RS15735
blr3755	rpiA	ribose 5-phosphate isomerase								BJS_RS15540
blr3797	pssA	phosphatidylserine synthase								BJS_RS15250
blr3840	dctA	C4-dicarboxylate transport protein								BJS_RS15015
blr3841	blr3841									BJS_RS15010
blr3898	blr3898									BJS_RS14695
blr3989	guaA	GMP synthase								BJS_RS14175
blr4052	blr4052	GTP-binding protein								BJS_RS13825
blr4082	fabD	malonyl-CoA:acyl carrier protein transacylase								BJS_RS13645
blr4083	fabG	3-oxoacyl-(acyl carrier protein) reductase								BJS_RS13640
blr4088	gmk	guanylate kinase								BJS_RS13615
blr4119	ndk	nucleoside diphosphate kinase								BJS_RS13485
blr4143	blr4143	aspartyl-tRNANA synthetase								BJS_RS13320
blr4340	blr4340									BJS_RS12465
blr4342	nifS	aminotransferase								BJS_RS12455
blr4343	blr4343									BJS_RS12450
blr4382	blr4382									BJS_RS12215
blr4442	blr4442	dolichol-phosphate mannosyltransferase								BJS_RS11855
blr4473	blr4473									BJS_RS11310
blr4475	valS	valyl-tRNANA synthetase								BJS_RS11300
blr4490	ntrX	two-component response regulator								BJS_RS11210
blr4611	blr4611									BJS_RS10105
blr4613	blr4613									BJS_RS10095
blr4809	trpD	anthranilate phosphoribosyltransferase								BJS_RS09250
blr5037	hemB	delta_aminolevulinic acid dehydratase								BJS_RS08145
blr5111	topA	DNA topoisomerase I								BJS_RS07820
blr5257	lipB	lipoate biosynthesis protein B								BJS_RS07410
blr5515	blr5515									BJS_RS06375
blr5690	purB	adenylosuccinate lyase								BJS_RS21995
blr5706	rpsD	30S ribosomal protein S4								BJS_RS22075
blr5741	blr5741									BJS_RS22225
blr5747	icdA	isocitrate dehydrogenase [NADP]								BJS_RS22255
blr5767	blr5767									BJS_RS22365
blr5841	blr5841									BJS_RS22855
blr5879	blr5879									BJS_RS23020
blr5922	blr5922									BJS_RS23270
blr6135	blr6135									BJS_RS24385
blr6211	blr6211									BJS_RS24780
blr6299	blr6299									BJS_RS23575
blr6316	blr6316									BJS_RS16625			BLV38_RS13925	B5522_RS08195	BLR13_RS20930			BRADO_RS05305
blr6318	blr6318									BJS_RS16615			BLV38_RS13935	B5522_RS08205	BLR13_RS20920		BBTA_RS32380	BRADO_RS05310	BRAD285_RS03000
blr6505	serB	phosphoserine phosphatase								BJS_RS26595
blr6563	blr6563									BJS_RS26880
blr6564	blr6564									BJS_RS26885
blr6565	blr6565									BJS_RS26890
blr6623	blr6623	transcriptional regulatory protein								BJS_RS27205
blr6637	blr6637									BJS_RS27275
blr6655	thiO	thiamine biosynthesis oxidoreductase								BJS_RS27360
blr6657	thiG	thiamin biosynthesis protein								BJS_RS27370
blr6721	blr6721									BJS_RS27710
blr6738	pqqD									BJS_RS27805
blr6781	blr6781									BJS_RS28025
blr7297	blr7297									BJS_RS30675
blr7314	blr7314										BKA76_RS25815
blr7337	rpoH2	sigma32-like transcription factor								BJS_RS30735
blr7360	blr7360									BJS_RS30840
blr7371	carA	carbamoylphosphate synthase small chain								BJS_RS30895
blr7377	carB	carbamoylphosphate synthase large subunit								BJS_RS30925
blr7444	lgt	prolipoprotein diacylglyceryl transferase								BJS_RS31265
blr7448	prsA	ribose-phosphate pyrophosphokinase								BJS_RS31290
blr7461	blr7461	two-component response regulator								BJS_RS31390
blr7471	pgsA	phosphatidylglycerophosphate synthase								BJS_RS31440
blr7474	blr7474	hypothetical adenine-specific methylase								BJS_RS31455
blr7481	ileS	isoleucyl-tRNANA synthetase								BJS_RS31500
blr7489	lguL	lactoylglutathione lyase								BJS_RS31540
blr7676	blr7676									BJS_RS04075
blr7679	blr7679									BJS_RS04150
blr7713	blr7713									BJS_RS04245
blr7717	blr7717									BJS_RS29850
blr7762	blr7762	homospermidine synthase								BJS_RS32460
blr7857	blr7857		195_05279				B5525_RS05740				BKA76_RS26150	B5526_RS14515	BLV38_RS13495	B5522_RS07760	BLR13_RS21360	SE92_RS27580	BBTA_RS33320	BRADO_RS04395	BRAD285_RS02015		BRA471DRAFT_RS05550
blr7887	blr7887		195_05260	13LoS70_2_01324				BLW79_RS30565								SE92_RS27440					BRA471DRAFT_RS05445
tRNA-Ala	tRNA-Ala							1		1
tRNA-Arg	tRNA-Arg		1	1	1	1	1	1	1	1	1	1	1	1	1	1	1	1	1	1	1	1
tRNA-Asn	tRNA-Asn									1
tRNA-Asp	tRNA-Asp									1
tRNA-Cys	tRNA-Cys									1
tRNA-Gln	tRNA-Gln									1
tRNA-Glu	tRNA-Glu									1
tRNA-Gly	tRNA-Gly									1
tRNA-His	tRNA-His							1		1
tRNA-Ile	tRNA-Ile							1		1
tRNA-Leu	tRNA-Leu				1			1		1										1
tRNA-Lys	tRNA-Lys									1
tRNA-Met	tRNA-Met		1	1				1		1						1					1
tRNA-OTHER	tRNA-OTHER									1
tRNA-Phe	tRNA-Phe		1	1				1	1	1						1				1		1
tRNA-Pro	tRNA-Pro									1
tRNA-Sec	tRNA-Sec		1
tRNA-Ser	tRNA-Ser									1
tRNA-Thr	tRNA-Thr		1	1				1	1	1						1				1		1
tRNA-Trp	tRNA-Trp									1
tRNA-Tyr	tRNA-Tyr									1
tRNA-Val	tRNA-Val								1	1

## Sheet: Table S5
Table S5: GC skew of simulated chromosome-monopartite symICE combinations
strain	simulated_symICE	symICE_source_strain	simulated_correct_orientation_SkewI	simulated_wrong_orientation_SkewI	difference
#2	tRNA-Gln_symICE	LMTR_13	0.457198	0.333246	-0.123951
#2	tRNA-Glu_symICE	B_elkanii_USDA_76	0.47757	0.36514	-0.11243
#2	tRNA-Ile_symICE	#170	0.472213	0.353392	-0.118822
#2	tRNA-Ile_symICE	#200	0.457287	0.332017	-0.12527
#2	tRNA-Ile_symICE	B_genosp._SA-4_str._CB756	0.460058	0.356009	-0.104049
#2	tRNA-Ile_symICE	B_sp._CCGE-LA001	0.456172	0.371734	-0.0844382
#2	tRNA-Pro_symICE	#2	0.465901	0.444281	-0.0216195
#4	tRNA-Gln_symICE	LMTR_13	0.463813	0.317937	-0.145877
#4	tRNA-Glu_symICE	B_elkanii_USDA_76	0.46108	0.342952	-0.118128
#4	tRNA-Ile_symICE	#170	0.460932	0.316103	-0.144828
#4	tRNA-Ile_symICE	#200	0.490203	0.333888	-0.156315
#4	tRNA-Ile_symICE	B_genosp._SA-4_str._CB756	0.459841	0.32452	-0.135321
#4	tRNA-Ile_symICE	B_sp._CCGE-LA001	0.446182	0.330834	-0.115348
#4	tRNA-Pro_symICE	#2	0.464408	0.43614	-0.0282683
#15	tRNA-Gln_symICE	LMTR_13	0.296293	0.417666	0.121373
#15	tRNA-Glu_symICE	B_elkanii_USDA_76	0.42998	0.296747	-0.133233
#15	tRNA-Ile_symICE	#170	0.409668	0.267906	-0.141762
#15	tRNA-Ile_symICE	#200	0.451071	0.293554	-0.157517
#15	tRNA-Ile_symICE	B_genosp._SA-4_str._CB756	0.41844	0.296495	-0.121945
#15	tRNA-Ile_symICE	B_sp._CCGE-LA001	0.396493	0.299787	-0.0967056
#15	tRNA-Pro_symICE	#2	0.380175	0.357135	-0.0230409
#40	tRNA-Gln_symICE	LMTR_13	0.433711	0.326475	-0.107236
#40	tRNA-Glu_symICE	B_elkanii_USDA_76	0.419647	0.31049	-0.109157
#40	tRNA-Ile_symICE	#170	0.430669	0.292325	-0.138343
#40	tRNA-Ile_symICE	#200	0.439723	0.29992	-0.139803
#40	tRNA-Ile_symICE	B_genosp._SA-4_str._CB756	0.409422	0.286117	-0.123305
#40	tRNA-Ile_symICE	B_sp._CCGE-LA001	0.418817	0.296561	-0.122256
#40	tRNA-Pro_symICE	#2	0.410203	0.387129	-0.0230739
#170	tRNA-Gln_symICE	LMTR_13	0.478679	0.554147	0.0754674
#170	tRNA-Glu_symICE	B_elkanii_USDA_76	0.662805	0.562015	-0.10079
#170	tRNA-Ile_symICE	#170	0.656844	0.53722	-0.119624
#170	tRNA-Ile_symICE	#200	0.666902	0.532873	-0.134029
#170	tRNA-Ile_symICE	B_genosp._SA-4_str._CB756	0.622559	0.508874	-0.113685
#170	tRNA-Ile_symICE	B_sp._CCGE-LA001	0.664902	0.582883	-0.0820191
#170	tRNA-Pro_symICE	#2	0.620692	0.602267	-0.018425
#172	tRNA-Gln_symICE	LMTR_13	0.322432	0.429909	0.107477
#172	tRNA-Glu_symICE	B_elkanii_USDA_76	0.424254	0.31971	-0.104544
#172	tRNA-Ile_symICE	#170	0.443703	0.315897	-0.127806
#172	tRNA-Ile_symICE	#200	0.467062	0.304189	-0.162873
#172	tRNA-Ile_symICE	B_genosp._SA-4_str._CB756	0.431944	0.302361	-0.129583
#172	tRNA-Ile_symICE	B_sp._CCGE-LA001	0.444038	0.336061	-0.107976
#172	tRNA-Pro_symICE	#2	0.461309	0.43561	-0.0256997
#184	tRNA-Gln_symICE	LMTR_13	0.325613	0.461184	0.135571
#184	tRNA-Glu_symICE	B_elkanii_USDA_76	0.422743	0.300727	-0.122016
#184	tRNA-Ile_symICE	#170	0.464473	0.322687	-0.141787
#184	tRNA-Ile_symICE	#200	0.435809	0.279209	-0.1566
#184	tRNA-Ile_symICE	B_genosp._SA-4_str._CB756	0.445153	0.315013	-0.13014
#184	tRNA-Ile_symICE	B_sp._CCGE-LA001	0.456333	0.344402	-0.111931
#184	tRNA-Pro_symICE	#2	0.434177	0.406797	-0.0273806
#186	tRNA-Gln_symICE	LMTR_13	0.363288	0.480197	0.116909
#186	tRNA-Glu_symICE	B_elkanii_USDA_76	0.50479	0.403832	-0.100958
#186	tRNA-Ile_symICE	#170	0.518993	0.402146	-0.116846
#186	tRNA-Ile_symICE	#200	0.515197	0.393177	-0.12202
#186	tRNA-Ile_symICE	B_genosp._SA-4_str._CB756	0.503371	0.396684	-0.106688
#186	tRNA-Ile_symICE	B_sp._CCGE-LA001	0.503004	0.412972	-0.0900318
#186	tRNA-Pro_symICE	#2	0.498039	0.471395	-0.0266441
#155	tRNA-Gln_symICE	LMTR_13	0.297252	0.45009	0.152838
#155	tRNA-Glu_symICE	B_elkanii_USDA_76	0.448431	0.334486	-0.113946
#155	tRNA-Ile_symICE	#170	0.450822	0.314725	-0.136097
#155	tRNA-Ile_symICE	#200	0.45621	0.293278	-0.162932
#155	tRNA-Ile_symICE	B_genosp._SA-4_str._CB756	0.449819	0.316808	-0.133011
#155	tRNA-Ile_symICE	B_sp._CCGE-LA001	0.421857	0.315476	-0.106381
#155	tRNA-Pro_symICE	#2	0.418514	0.3926	-0.0259142
#156	tRNA-Gln_symICE	LMTR_13	0.311419	0.46292	0.151501
#156	tRNA-Glu_symICE	B_elkanii_USDA_76	0.467615	0.347651	-0.119964
#156	tRNA-Ile_symICE	#170	0.463776	0.329014	-0.134762
#156	tRNA-Ile_symICE	#200	0.487159	0.334017	-0.153141
#156	tRNA-Ile_symICE	B_genosp._SA-4_str._CB756	0.471167	0.331025	-0.140142
#156	tRNA-Ile_symICE	B_sp._CCGE-LA001	0.478898	0.381164	-0.0977344
#156	tRNA-Pro_symICE	#2	0.456952	0.433651	-0.0233007
#183	tRNA-Gln_symICE	LMTR_13	0.31965	0.444362	0.124712
#183	tRNA-Glu_symICE	B_elkanii_USDA_76	0.467245	0.327935	-0.139311
#183	tRNA-Ile_symICE	#170	0.469495	0.326446	-0.143049
#183	tRNA-Ile_symICE	#200	0.440789	0.29143	-0.149358
#183	tRNA-Ile_symICE	B_genosp._SA-4_str._CB756	0.439195	0.311452	-0.127744
#183	tRNA-Ile_symICE	B_sp._CCGE-LA001	0.428165	0.329736	-0.0984287
#183	tRNA-Pro_symICE	#2	0.419962	0.391269	-0.0286931
#187	tRNA-Gln_symICE	LMTR_13	0.332583	0.473469	0.140886
#187	tRNA-Glu_symICE	B_elkanii_USDA_76	0.491081	0.387696	-0.103386
#187	tRNA-Ile_symICE	#170	0.448747	0.320533	-0.128213
#187	tRNA-Ile_symICE	#200	0.487511	0.323077	-0.164434
#187	tRNA-Ile_symICE	B_genosp._SA-4_str._CB756	0.457075	0.335265	-0.121809
#187	tRNA-Ile_symICE	B_sp._CCGE-LA001	0.452618	0.34943	-0.103187
#187	tRNA-Pro_symICE	#2	0.433822	0.409032	-0.0247898
#195	tRNA-Gln_symICE	LMTR_13	0.438882	0.342399	-0.0964835
#195	tRNA-Glu_symICE	B_elkanii_USDA_76	0.432273	0.325702	-0.106571
#195	tRNA-Ile_symICE	#170	0.454933	0.321897	-0.133035
#195	tRNA-Ile_symICE	#200	0.420055	0.276104	-0.143951
#195	tRNA-Ile_symICE	B_genosp._SA-4_str._CB756	0.451568	0.326264	-0.125304
#195	tRNA-Ile_symICE	B_sp._CCGE-LA001	0.457721	0.340602	-0.117119
#195	tRNA-Pro_symICE	#2	0.451487	0.421135	-0.0303521
#131	tRNA-Gln_symICE	LMTR_13	0.345297	0.415104	0.0698073
#131	tRNA-Glu_symICE	B_elkanii_USDA_76	0.425428	0.316214	-0.109214
#131	tRNA-Ile_symICE	#170	0.426842	0.279525	-0.147317
#131	tRNA-Ile_symICE	#200	0.426341	0.276309	-0.150032
#131	tRNA-Ile_symICE	B_genosp._SA-4_str._CB756	0.418408	0.270587	-0.147821
#131	tRNA-Ile_symICE	B_sp._CCGE-LA001	0.40427	0.307955	-0.0963151
#131	tRNA-Pro_symICE	#2	0.415858	0.387596	-0.0282622
#191	tRNA-Gln_symICE	LMTR_13	0.434567	0.332886	-0.101681
#191	tRNA-Glu_symICE	B_elkanii_USDA_76	0.396872	0.289643	-0.107229
#191	tRNA-Ile_symICE	#170	0.426595	0.282359	-0.144235
#191	tRNA-Ile_symICE	#200	0.43218	0.280431	-0.151748
#191	tRNA-Ile_symICE	B_genosp._SA-4_str._CB756	0.414759	0.2761	-0.138658
#191	tRNA-Ile_symICE	B_sp._CCGE-LA001	0.386234	0.27061	-0.115624
#191	tRNA-Pro_symICE	#2	0.384644	0.361174	-0.0234698
#192	tRNA-Gln_symICE	LMTR_13	0.44816	0.345863	-0.102297
#192	tRNA-Glu_symICE	B_elkanii_USDA_76	0.467528	0.348476	-0.119052
#192	tRNA-Ile_symICE	#170	0.453801	0.316062	-0.137739
#192	tRNA-Ile_symICE	#200	0.472668	0.318776	-0.153892
#192	tRNA-Ile_symICE	B_genosp._SA-4_str._CB756	0.467456	0.324282	-0.143174
#192	tRNA-Ile_symICE	B_sp._CCGE-LA001	0.444305	0.345296	-0.0990095
#192	tRNA-Pro_symICE	#2	0.431776	0.408153	-0.023623
#200	tRNA-Gln_symICE	LMTR_13	0.501114	0.629281	0.128167
#200	tRNA-Glu_symICE	B_elkanii_USDA_76	0.611452	0.507942	-0.103509
#200	tRNA-Ile_symICE	#170	0.601773	0.476757	-0.125016
#200	tRNA-Ile_symICE	#200	0.602421	0.467614	-0.134808
#200	tRNA-Ile_symICE	B_genosp._SA-4_str._CB756	0.597087	0.48421	-0.112877
#200	tRNA-Ile_symICE	B_sp._CCGE-LA001	0.590148	0.49321	-0.0969376
#200	tRNA-Pro_symICE	#2	0.61946	0.597056	-0.0224036
CW1	tRNA-Gln_symICE	LMTR_13	0.315135	0.457837	0.142702
CW1	tRNA-Glu_symICE	B_elkanii_USDA_76	0.422444	0.312294	-0.11015
CW1	tRNA-Ile_symICE	#170	0.457434	0.327767	-0.129666
CW1	tRNA-Ile_symICE	#200	0.468676	0.300525	-0.168151
CW1	tRNA-Ile_symICE	B_genosp._SA-4_str._CB756	0.469553	0.350074	-0.119479
CW1	tRNA-Ile_symICE	B_sp._CCGE-LA001	0.455435	0.341879	-0.113557
CW1	tRNA-Pro_symICE	#2	0.450275	0.432366	-0.0179087
B_diazoefficiens_NK6	tRNA-Gln_symICE	LMTR_13	0.394381	0.292023	-0.102359
B_diazoefficiens_NK6	tRNA-Glu_symICE	B_elkanii_USDA_76	0.382997	0.279099	-0.103898
B_diazoefficiens_NK6	tRNA-Ile_symICE	#170	0.3824	0.271119	-0.11128
B_diazoefficiens_NK6	tRNA-Ile_symICE	#200	0.387277	0.262544	-0.124734
B_diazoefficiens_NK6	tRNA-Ile_symICE	B_genosp._SA-4_str._CB756	0.389904	0.276056	-0.113848
B_diazoefficiens_NK6	tRNA-Ile_symICE	B_sp._CCGE-LA001	0.374225	0.298973	-0.0752517
B_diazoefficiens_NK6	tRNA-Pro_symICE	#2	0.38727	0.363799	-0.0234709
B_diazoefficiensUSDA_122	tRNA-Gln_symICE	LMTR_13	0.489833	0.350033	-0.1398
B_diazoefficiensUSDA_122	tRNA-Glu_symICE	B_elkanii_USDA_76	0.418524	0.303593	-0.114932
B_diazoefficiensUSDA_122	tRNA-Ile_symICE	#170	0.487595	0.364889	-0.122706
B_diazoefficiensUSDA_122	tRNA-Ile_symICE	#200	0.500709	0.359483	-0.141226
B_diazoefficiensUSDA_122	tRNA-Ile_symICE	B_genosp._SA-4_str._CB756	0.477972	0.364373	-0.113599
B_diazoefficiensUSDA_122	tRNA-Ile_symICE	B_sp._CCGE-LA001	0.481642	0.389643	-0.0919991
B_diazoefficiensUSDA_122	tRNA-Pro_symICE	#2	0.471587	0.444248	-0.0273384
B_elkanii_USDA_76	tRNA-Gln_symICE	LMTR_13	0.588282	0.455514	-0.132768
B_elkanii_USDA_76	tRNA-Glu_symICE	B_elkanii_USDA_76	0.59781	0.50238	-0.0954303
B_elkanii_USDA_76	tRNA-Ile_symICE	#170	0.515013	0.387621	-0.127392
B_elkanii_USDA_76	tRNA-Ile_symICE	#200	0.521618	0.391755	-0.129863
B_elkanii_USDA_76	tRNA-Ile_symICE	B_genosp._SA-4_str._CB756	0.508412	0.382664	-0.125748
B_elkanii_USDA_76	tRNA-Ile_symICE	B_sp._CCGE-LA001	0.497102	0.420456	-0.0766456
B_elkanii_USDA_76	tRNA-Pro_symICE	#2	0.529253	0.507345	-0.0219081
B_erythrophleiGAS138	tRNA-Gln_symICE	LMTR_13	0.356509	0.474347	0.117838
B_erythrophleiGAS138	tRNA-Glu_symICE	B_elkanii_USDA_76	0.483474	0.389211	-0.0942621
B_erythrophleiGAS138	tRNA-Ile_symICE	#170	0.486222	0.372468	-0.113754
B_erythrophleiGAS138	tRNA-Ile_symICE	#200	0.473475	0.353354	-0.12012
B_erythrophleiGAS138	tRNA-Ile_symICE	B_genosp._SA-4_str._CB756	0.483241	0.372958	-0.110283
B_erythrophleiGAS138	tRNA-Ile_symICE	B_sp._CCGE-LA001	0.489757	0.392615	-0.097142
B_erythrophleiGAS138	tRNA-Pro_symICE	#2	0.472294	0.45319	-0.019104
B_erythrophleiGAS242	tRNA-Gln_symICE	LMTR_13	0.475937	0.598632	0.122695
B_erythrophleiGAS242	tRNA-Glu_symICE	B_elkanii_USDA_76	0.591442	0.501068	-0.0903731
B_erythrophleiGAS242	tRNA-Ile_symICE	#170	0.595431	0.48572	-0.109711
B_erythrophleiGAS242	tRNA-Ile_symICE	#200	0.584175	0.457224	-0.126951
B_erythrophleiGAS242	tRNA-Ile_symICE	B_genosp._SA-4_str._CB756	0.582104	0.463895	-0.118209
B_erythrophleiGAS242	tRNA-Ile_symICE	B_sp._CCGE-LA001	0.588468	0.504258	-0.08421
B_erythrophleiGAS242	tRNA-Pro_symICE	#2	0.599072	0.580154	-0.0189181
B_erythrophleiGAS401	tRNA-Gln_symICE	LMTR_13	0.522089	0.666521	0.144433
B_erythrophleiGAS401	tRNA-Glu_symICE	B_elkanii_USDA_76	0.692839	0.567526	-0.125314
B_erythrophleiGAS401	tRNA-Ile_symICE	#170	0.620308	0.485251	-0.135057
B_erythrophleiGAS401	tRNA-Ile_symICE	#200	0.624476	0.48201	-0.142466
B_erythrophleiGAS401	tRNA-Ile_symICE	B_genosp._SA-4_str._CB756	0.628019	0.487666	-0.140353
B_erythrophleiGAS401	tRNA-Ile_symICE	B_sp._CCGE-LA001	0.601285	0.521915	-0.0793696
B_erythrophleiGAS401	tRNA-Pro_symICE	#2	0.696356	0.67726	-0.0190957
B_erythrophleiMT12	tRNA-Gln_symICE	LMTR_13	0.59293	0.46275	-0.13018
B_erythrophleiMT12	tRNA-Glu_symICE	B_elkanii_USDA_76	0.609198	0.493553	-0.115644
B_erythrophleiMT12	tRNA-Ile_symICE	#170	0.601897	0.487055	-0.114842
B_erythrophleiMT12	tRNA-Ile_symICE	#200	0.595387	0.46795	-0.127437
B_erythrophleiMT12	tRNA-Ile_symICE	B_genosp._SA-4_str._CB756	0.582044	0.476867	-0.105176
B_erythrophleiMT12	tRNA-Ile_symICE	B_sp._CCGE-LA001	0.585494	0.483445	-0.102049
B_erythrophleiMT12	tRNA-Pro_symICE	#2	0.599511	0.575704	-0.0238073
B_genosp._SA-4_str._CB756	tRNA-Gln_symICE	LMTR_13	0.420759	0.295038	-0.125721
B_genosp._SA-4_str._CB756	tRNA-Glu_symICE	B_elkanii_USDA_76	0.393187	0.285112	-0.108075
B_genosp._SA-4_str._CB756	tRNA-Ile_symICE	#170	0.407846	0.292341	-0.115505
B_genosp._SA-4_str._CB756	tRNA-Ile_symICE	#200	0.424825	0.292702	-0.132123
B_genosp._SA-4_str._CB756	tRNA-Ile_symICE	B_genosp._SA-4_str._CB756	0.428556	0.32269	-0.105867
B_genosp._SA-4_str._CB756	tRNA-Ile_symICE	B_sp._CCGE-LA001	0.417189	0.317515	-0.0996731
B_genosp._SA-4_str._CB756	tRNA-Pro_symICE	#2	0.389367	0.365638	-0.0237287
B_japonicumE109	tRNA-Gln_symICE	LMTR_13	0.481272	0.349242	-0.13203
B_japonicumE109	tRNA-Glu_symICE	B_elkanii_USDA_76	0.47706	0.372129	-0.104932
B_japonicumE109	tRNA-Ile_symICE	#170	0.481113	0.355465	-0.125648
B_japonicumE109	tRNA-Ile_symICE	#200	0.482494	0.345859	-0.136635
B_japonicumE109	tRNA-Ile_symICE	B_genosp._SA-4_str._CB756	0.462986	0.349646	-0.113341
B_japonicumE109	tRNA-Ile_symICE	B_sp._CCGE-LA001	0.485937	0.394149	-0.0917881
B_japonicumE109	tRNA-Pro_symICE	#2	0.473858	0.446585	-0.0272724
B_japonicumJ5	tRNA-Gln_symICE	LMTR_13	0.482224	0.352968	-0.129256
B_japonicumJ5	tRNA-Glu_symICE	B_elkanii_USDA_76	0.479318	0.363273	-0.116045
B_japonicumJ5	tRNA-Ile_symICE	#170	0.47607	0.363817	-0.112252
B_japonicumJ5	tRNA-Ile_symICE	#200	0.472404	0.348822	-0.123583
B_japonicumJ5	tRNA-Ile_symICE	B_genosp._SA-4_str._CB756	0.483125	0.371327	-0.111797
B_japonicumJ5	tRNA-Ile_symICE	B_sp._CCGE-LA001	0.46644	0.39189	-0.0745498
B_japonicumJ5	tRNA-Pro_symICE	#2	0.452149	0.435247	-0.0169028
B_japonicum_SEMIA_5079	tRNA-Gln_symICE	LMTR_13	0.400884	0.370282	-0.0306018
B_japonicum_SEMIA_5079	tRNA-Glu_symICE	B_elkanii_USDA_76	0.433942	0.339697	-0.0942451
B_japonicum_SEMIA_5079	tRNA-Ile_symICE	#170	0.341448	0.450464	0.109016
B_japonicum_SEMIA_5079	tRNA-Ile_symICE	#200	0.323123	0.449918	0.126795
B_japonicum_SEMIA_5079	tRNA-Ile_symICE	B_genosp._SA-4_str._CB756	0.358464	0.461906	0.103442
B_japonicum_SEMIA_5079	tRNA-Ile_symICE	B_sp._CCGE-LA001	0.360835	0.448717	0.0878824
B_japonicum_SEMIA_5079	tRNA-Pro_symICE	#2	0.417948	0.399493	-0.0184549
B_lablabiGAS165	tRNA-Gln_symICE	LMTR_13	0.378536	0.548521	0.169984
B_lablabiGAS165	tRNA-Glu_symICE	B_elkanii_USDA_76	0.57785	0.449439	-0.128411
B_lablabiGAS165	tRNA-Ile_symICE	#170	0.569313	0.393029	-0.176285
B_lablabiGAS165	tRNA-Ile_symICE	#200	0.548957	0.37696	-0.171997
B_lablabiGAS165	tRNA-Ile_symICE	B_genosp._SA-4_str._CB756	0.563121	0.396483	-0.166638
B_lablabiGAS165	tRNA-Ile_symICE	B_sp._CCGE-LA001	0.554639	0.444002	-0.110637
B_lablabiGAS165	tRNA-Pro_symICE	#2	0.624124	0.586677	-0.0374474
B_lablabiGAS499	tRNA-Gln_symICE	LMTR_13	0.340817	0.433664	0.0928471
B_lablabiGAS499	tRNA-Glu_symICE	B_elkanii_USDA_76	0.439886	0.314369	-0.125517
B_lablabiGAS499	tRNA-Ile_symICE	#170	0.447913	0.318795	-0.129118
B_lablabiGAS499	tRNA-Ile_symICE	#200	0.438241	0.296324	-0.141917
B_lablabiGAS499	tRNA-Ile_symICE	B_genosp._SA-4_str._CB756	0.428785	0.299126	-0.129659
B_lablabiGAS499	tRNA-Ile_symICE	B_sp._CCGE-LA001	0.432164	0.335616	-0.0965472
B_lablabiGAS499	tRNA-Pro_symICE	#2	0.46723	0.438104	-0.029126
B_lablabiGAS522	tRNA-Gln_symICE	LMTR_13	0.477261	0.617109	0.139848
B_lablabiGAS522	tRNA-Glu_symICE	B_elkanii_USDA_76	0.612722	0.513423	-0.0992993
B_lablabiGAS522	tRNA-Ile_symICE	#170	0.608082	0.488257	-0.119825
B_lablabiGAS522	tRNA-Ile_symICE	#200	0.615404	0.482975	-0.132429
B_lablabiGAS522	tRNA-Ile_symICE	B_genosp._SA-4_str._CB756	0.615364	0.493852	-0.121512
B_lablabiGAS522	tRNA-Ile_symICE	B_sp._CCGE-LA001	0.600331	0.510225	-0.090106
B_lablabiGAS522	tRNA-Pro_symICE	#2	0.637912	0.61059	-0.0273221
B_lablabiMT34	tRNA-Gln_symICE	LMTR_13	0.490488	0.626061	0.135573
B_lablabiMT34	tRNA-Glu_symICE	B_elkanii_USDA_76	0.618492	0.508687	-0.109805
B_lablabiMT34	tRNA-Ile_symICE	#170	0.621625	0.497077	-0.124547
B_lablabiMT34	tRNA-Ile_symICE	#200	0.619971	0.481831	-0.13814
B_lablabiMT34	tRNA-Ile_symICE	B_genosp._SA-4_str._CB756	0.597798	0.484881	-0.112917
B_lablabiMT34	tRNA-Ile_symICE	B_sp._CCGE-LA001	0.621835	0.508876	-0.112959
B_lablabiMT34	tRNA-Pro_symICE	#2	0.668559	0.644977	-0.0235823
B_oligotrophicum_S58	tRNA-Gln_symICE	LMTR_13	0.437633	0.570446	0.132814
B_oligotrophicum_S58	tRNA-Glu_symICE	B_elkanii_USDA_76	0.596362	0.494571	-0.101791
B_oligotrophicum_S58	tRNA-Ile_symICE	#170	0.611701	0.479916	-0.131785
B_oligotrophicum_S58	tRNA-Ile_symICE	#200	0.610128	0.479153	-0.130976
B_oligotrophicum_S58	tRNA-Ile_symICE	B_genosp._SA-4_str._CB756	0.605707	0.476693	-0.129013
B_oligotrophicum_S58	tRNA-Ile_symICE	B_sp._CCGE-LA001	0.583137	0.500305	-0.082832
B_oligotrophicum_S58	tRNA-Pro_symICE	#2	0.601574	0.582956	-0.0186174
B_ottawaenseGAS524	tRNA-Gln_symICE	LMTR_13	0.488077	0.626293	0.138216
B_ottawaenseGAS524	tRNA-Glu_symICE	B_elkanii_USDA_76	0.607911	0.513542	-0.0943688
B_ottawaenseGAS524	tRNA-Ile_symICE	#170	0.611057	0.482528	-0.128529
B_ottawaenseGAS524	tRNA-Ile_symICE	#200	0.623575	0.485003	-0.138572
B_ottawaenseGAS524	tRNA-Ile_symICE	B_genosp._SA-4_str._CB756	0.607284	0.496671	-0.110612
B_ottawaenseGAS524	tRNA-Ile_symICE	B_sp._CCGE-LA001	0.594774	0.495097	-0.0996766
B_ottawaenseGAS524	tRNA-Pro_symICE	#2	0.62405	0.599826	-0.0242238
B_sp._AT1	tRNA-Gln_symICE	LMTR_13	0.445652	0.302238	-0.143415
B_sp._AT1	tRNA-Glu_symICE	B_elkanii_USDA_76	0.394479	0.28832	-0.10616
B_sp._AT1	tRNA-Ile_symICE	#170	0.406843	0.268038	-0.138805
B_sp._AT1	tRNA-Ile_symICE	#200	0.418386	0.278131	-0.140254
B_sp._AT1	tRNA-Ile_symICE	B_genosp._SA-4_str._CB756	0.402495	0.261979	-0.140516
B_sp._AT1	tRNA-Ile_symICE	B_sp._CCGE-LA001	0.381663	0.294976	-0.0866869
B_sp._AT1	tRNA-Pro_symICE	#2	0.397685	0.372192	-0.0254926
B_sp._BF49	tRNA-Gln_symICE	LMTR_13	0.432148	0.299906	-0.132242
B_sp._BF49	tRNA-Glu_symICE	B_elkanii_USDA_76	0.462648	0.358102	-0.104546
B_sp._BF49	tRNA-Ile_symICE	#170	0.452959	0.319455	-0.133504
B_sp._BF49	tRNA-Ile_symICE	#200	0.462967	0.318511	-0.144455
B_sp._BF49	tRNA-Ile_symICE	B_genosp._SA-4_str._CB756	0.447219	0.32978	-0.11744
B_sp._BF49	tRNA-Ile_symICE	B_sp._CCGE-LA001	0.44615	0.347805	-0.0983449
B_sp._BF49	tRNA-Pro_symICE	#2	0.456989	0.423984	-0.0330047
B_sp._BTAi1	tRNA-Gln_symICE	LMTR_13	0.548642	0.679272	0.130629
B_sp._BTAi1	tRNA-Glu_symICE	B_elkanii_USDA_76	0.637263	0.533265	-0.103998
B_sp._BTAi1	tRNA-Ile_symICE	#170	0.640217	0.515029	-0.125188
B_sp._BTAi1	tRNA-Ile_symICE	#200	0.641744	0.499862	-0.141882
B_sp._BTAi1	tRNA-Ile_symICE	B_genosp._SA-4_str._CB756	0.637377	0.507278	-0.130099
B_sp._BTAi1	tRNA-Ile_symICE	B_sp._CCGE-LA001	0.649365	0.556599	-0.0927665
B_sp._BTAi1	tRNA-Pro_symICE	#2	0.686474	0.663203	-0.0232703
B_sp._CCGE-LA001	tRNA-Gln_symICE	LMTR_13	0.382918	0.308845	-0.0740726
B_sp._CCGE-LA001	tRNA-Glu_symICE	B_elkanii_USDA_76	0.387592	0.276303	-0.111289
B_sp._CCGE-LA001	tRNA-Ile_symICE	#170	0.409632	0.265056	-0.144576
B_sp._CCGE-LA001	tRNA-Ile_symICE	#200	0.426878	0.271993	-0.154885
B_sp._CCGE-LA001	tRNA-Ile_symICE	B_genosp._SA-4_str._CB756	0.415105	0.276316	-0.138789
B_sp._CCGE-LA001	tRNA-Ile_symICE	B_sp._CCGE-LA001	0.409761	0.289768	-0.119992
B_sp._CCGE-LA001	tRNA-Pro_symICE	#2	0.367533	0.345833	-0.0216994
B_sp._DOA1	tRNA-Gln_symICE	LMTR_13	0.407069	0.277101	-0.129968
B_sp._DOA1	tRNA-Glu_symICE	B_elkanii_USDA_76	0.39959	0.287205	-0.112385
B_sp._DOA1	tRNA-Ile_symICE	#170	0.397482	0.261273	-0.136209
B_sp._DOA1	tRNA-Ile_symICE	#200	0.429164	0.264385	-0.164779
B_sp._DOA1	tRNA-Ile_symICE	B_genosp._SA-4_str._CB756	0.391798	0.261199	-0.130599
B_sp._DOA1	tRNA-Ile_symICE	B_sp._CCGE-LA001	0.391299	0.28039	-0.11091
B_sp._DOA1	tRNA-Pro_symICE	#2	0.356944	0.330504	-0.0264403
B_sp._DOA9	tRNA-Gln_symICE	LMTR_13	0.384515	0.287453	-0.0970622
B_sp._DOA9	tRNA-Glu_symICE	B_elkanii_USDA_76	0.395516	0.272551	-0.122965
B_sp._DOA9	tRNA-Ile_symICE	#170	0.403466	0.262693	-0.140773
B_sp._DOA9	tRNA-Ile_symICE	#200	0.378168	0.225903	-0.152266
B_sp._DOA9	tRNA-Ile_symICE	B_genosp._SA-4_str._CB756	0.391414	0.248854	-0.14256
B_sp._DOA9	tRNA-Ile_symICE	B_sp._CCGE-LA001	0.383313	0.279578	-0.103735
B_sp._DOA9	tRNA-Pro_symICE	#2	0.365374	0.338508	-0.0268657
B_sp._ORS278	tRNA-Gln_symICE	LMTR_13	0.341362	0.486977	0.145616
B_sp._ORS278	tRNA-Glu_symICE	B_elkanii_USDA_76	0.485994	0.366925	-0.119069
B_sp._ORS278	tRNA-Ile_symICE	#170	0.490469	0.353089	-0.13738
B_sp._ORS278	tRNA-Ile_symICE	#200	0.490758	0.351909	-0.138849
B_sp._ORS278	tRNA-Ile_symICE	B_genosp._SA-4_str._CB756	0.461699	0.32259	-0.139109
B_sp._ORS278	tRNA-Ile_symICE	B_sp._CCGE-LA001	0.478968	0.384387	-0.094581
B_sp._ORS278	tRNA-Pro_symICE	#2	0.476463	0.452062	-0.0244011
B_sp._ORS285	tRNA-Gln_symICE	LMTR_13	0.38079	0.516131	0.135341
B_sp._ORS285	tRNA-Glu_symICE	B_elkanii_USDA_76	0.512188	0.395517	-0.116672
B_sp._ORS285	tRNA-Ile_symICE	#170	0.490815	0.362323	-0.128492
B_sp._ORS285	tRNA-Ile_symICE	#200	0.507192	0.357679	-0.149512
B_sp._ORS285	tRNA-Ile_symICE	B_genosp._SA-4_str._CB756	0.496585	0.365238	-0.131347
B_sp._ORS285	tRNA-Ile_symICE	B_sp._CCGE-LA001	0.487924	0.388942	-0.0989821
B_sp._ORS285	tRNA-Pro_symICE	#2	0.486031	0.466343	-0.0196873
B_sp._S23321	tRNA-Gln_symICE	LMTR_13	0.479551	0.320109	-0.159441
B_sp._S23321	tRNA-Glu_symICE	B_elkanii_USDA_76	0.469659	0.343501	-0.126158
B_sp._S23321	tRNA-Ile_symICE	#170	0.462009	0.333192	-0.128818
B_sp._S23321	tRNA-Ile_symICE	#200	0.479724	0.325966	-0.153758
B_sp._S23321	tRNA-Ile_symICE	B_genosp._SA-4_str._CB756	0.460931	0.340152	-0.120779
B_sp._S23321	tRNA-Ile_symICE	B_sp._CCGE-LA001	0.459976	0.347787	-0.112189
B_sp._S23321	tRNA-Pro_symICE	#2	0.45624	0.435081	-0.021159
B_sp._SK17	tRNA-Gln_symICE	LMTR_13	0.48629	0.622989	0.136699
B_sp._SK17	tRNA-Glu_symICE	B_elkanii_USDA_76	0.656256	0.533208	-0.123048
B_sp._SK17	tRNA-Ile_symICE	#170	0.513303	0.638802	0.125499
B_sp._SK17	tRNA-Ile_symICE	#200	0.517923	0.657235	0.139311
B_sp._SK17	tRNA-Ile_symICE	B_genosp._SA-4_str._CB756	0.524464	0.643762	0.119299
B_sp._SK17	tRNA-Ile_symICE	B_sp._CCGE-LA001	0.541315	0.632292	0.0909773
B_sp._SK17	tRNA-Pro_symICE	#2	0.670823	0.651622	-0.0192007
B_sp._WSM1253	tRNA-Gln_symICE	LMTR_13	0.340286	0.477313	0.137028
B_sp._WSM1253	tRNA-Glu_symICE	B_elkanii_USDA_76	0.466915	0.35309	-0.113825
B_sp._WSM1253	tRNA-Ile_symICE	#170	0.472496	0.334205	-0.138292
B_sp._WSM1253	tRNA-Ile_symICE	#200	0.499223	0.350372	-0.148851
B_sp._WSM1253	tRNA-Ile_symICE	B_genosp._SA-4_str._CB756	0.472591	0.35559	-0.117001
B_sp._WSM1253	tRNA-Ile_symICE	B_sp._CCGE-LA001	0.464872	0.359377	-0.105495
B_sp._WSM1253	tRNA-Pro_symICE	#2	0.478833	0.456789	-0.0220435
B_sp._WSM1417	tRNA-Gln_symICE	LMTR_13	0.333132	0.494799	0.161667
B_sp._WSM1417	tRNA-Glu_symICE	B_elkanii_USDA_76	0.465245	0.347998	-0.117247
B_sp._WSM1417	tRNA-Ile_symICE	#170	0.476196	0.335193	-0.141004
B_sp._WSM1417	tRNA-Ile_symICE	#200	0.479048	0.321822	-0.157226
B_sp._WSM1417	tRNA-Ile_symICE	B_genosp._SA-4_str._CB756	0.471356	0.347056	-0.1243
B_sp._WSM1417	tRNA-Ile_symICE	B_sp._CCGE-LA001	0.446872	0.337332	-0.10954
B_sp._WSM1417	tRNA-Pro_symICE	#2	0.442345	0.408014	-0.0343313
B_sp._WSM471	tRNA-Gln_symICE	LMTR_13	0.31057	0.424404	0.113834
B_sp._WSM471	tRNA-Glu_symICE	B_elkanii_USDA_76	0.414657	0.306266	-0.108391
B_sp._WSM471	tRNA-Ile_symICE	#170	0.434897	0.291181	-0.143716
B_sp._WSM471	tRNA-Ile_symICE	#200	0.449235	0.292872	-0.156364
B_sp._WSM471	tRNA-Ile_symICE	B_genosp._SA-4_str._CB756	0.416538	0.281008	-0.13553
B_sp._WSM471	tRNA-Ile_symICE	B_sp._CCGE-LA001	0.420094	0.314441	-0.105652
B_sp._WSM471	tRNA-Pro_symICE	#2	0.431227	0.409866	-0.0213611
LMTR_13	tRNA-Gln_symICE	LMTR_13	0.46856	0.615135	0.146575
LMTR_13	tRNA-Glu_symICE	B_elkanii_USDA_76	0.538179	0.418312	-0.119867
LMTR_13	tRNA-Ile_symICE	#170	0.547108	0.416093	-0.131015
LMTR_13	tRNA-Ile_symICE	#200	0.55063	0.401225	-0.149405
LMTR_13	tRNA-Ile_symICE	B_genosp._SA-4_str._CB756	0.532356	0.398362	-0.133994
LMTR_13	tRNA-Ile_symICE	B_sp._CCGE-LA001	0.539547	0.438229	-0.101318
LMTR_13	tRNA-Pro_symICE	#2	0.552271	0.526404	-0.0258675
USDA110	tRNA-Gln_symICE	LMTR_13	0.437862	0.341511	-0.096351
USDA110	tRNA-Glu_symICE	B_elkanii_USDA_76	0.425315	0.316538	-0.108776
USDA110	tRNA-Ile_symICE	#170	0.454603	0.327185	-0.127418
USDA110	tRNA-Ile_symICE	#200	0.427173	0.287644	-0.139529
USDA110	tRNA-Ile_symICE	B_genosp._SA-4_str._CB756	0.431118	0.319307	-0.111811
USDA110	tRNA-Ile_symICE	B_sp._CCGE-LA001	0.448448	0.349638	-0.0988106
USDA110	tRNA-Pro_symICE	#2	0.442327	0.419467	-0.0228593
